# Supplementary material for: Analysis of virus genomes from glacial environments reveals novel virus groups with unusual host interactions
Source: Front Microbiol. 2015 Jul 3;6:656. doi: 10.3389/fmicb.2015.00656 (PMC4490671; doi:10.3389/fmicb.2015.00656)
Supplement: Supplementary file 2 [file DataSheet2.XLSX]

## Sheet: Greenland (CY1)
				GeneMark	Hits to:	BLASTP	BLASTP	BLASTP	BLASTP	TBLASTX	TBLASTX	Bowtie2	Pfam	Hits to database / # Pfam hits				Phylogenetic markers
Circular scaffolds	Length	Cov	Reads	genes	Pfam	refseqvirus	pog7infpq	pog10	ACLAME plasmid	refseqmito	SILVA_tblastx	circular mappings	% Unknown genes	refvir/pfam	pog10bp/pfam	plas/genes	mito/pfam	TerL	PhoH	PolB	MCP (NCLDV)	Other
CY1_63kmer_contig_251	230473	29.684	68687	266	40	41	0	16	15	0	0	10	0.849624	1.025	0.4	0.056391	0	TerL
CY1_24kmer_contig_4303	82463	19.149	15740	136	27	28	2	19	13	0	0	10	0.801471	1.03704	0.703704	0.0955882	0	TerL		PolB
CY1_63kmer_contig_1964	80578	30.154	24658	97	25	18	0	9	15	1	0	10	0.742268	0.72	0.36	0.154639	0.04	TerL
CY1_63kmer_contig_424	74172	57.37	43093	101	15	9	0	6	9	0	0	35	0.851485	0.6	0.4	0.0891089	0
CY1_53kmer_contig_2818	55434	24.856	14154	85	16	24	2	10	11	0	0	7	0.811765	1.5	0.625	0.129412	0	TerL
CY1_24kmer_contig_2481	54228	61.229	33362	69	22	14	1	9	9	0	0	33	0.681159	0.636364	0.409091	0.130435	0	TerL
CY1_33kmer_contig_1359	47364	16.436	7813	68	21	19	0	10	8	0	0	11	0.691176	0.904762	0.47619	0.117647	0	TerL
CY1_63kmer_contig_3622	46397	50.559	23472	66	10	11	0	4	5	0	0	5	0.848485	1.1	0.4	0.0757576	0	TerL
CY1_24kmer_contig_172	44120	21.166	9397	77	13	14	0	9	1	0	0	13	0.831169	1.07692	0.692308	0.012987	0	TerL
CY1_43kmer_contig_549	42610	214.341	91456	47	8	17	0	9	4	0	0	360	0.829787	2.125	1.125	0.0851064	0	TerL
CY1_33kmer_contig_1812	42127	28.292	11967	66	10	12	0	9	4	1	0	21	0.848485	1.2	0.9	0.0606061	0.1	TerL
CY1_53kmer_contig_2410	41742	41.9	17580	54	7	11	0	7	4	2	0	6	0.87037	1.57143	1	0.0740741	0.285714
CY1_43kmer_contig_4603	40728	19.073	7905	50	8	12	1	6	4	0	0	18	0.84	1.5	0.75	0.08	0	TerL
CY1_24kmer_contig_11561	38498	12.55	4837	52	10	9	1	6	1	0	0	7	0.807692	0.9	0.6	0.0192308	0	TerL
CY1_24kmer_contig_253	38334	115.499	44752	38	6	9	0	4	2	0	0	61	0.842105	1.5	0.666667	0.0526316	0	TerL
CY1_24kmer_contig_716	37683	225.779	85925	53	7	7	0	6	5	0	0	31	0.867925	1	0.857143	0.0943396	0
CY1_33kmer_contig_46	37632	2145.21	819974	51	12	20	0	10	6	0	0	1823	0.764706	1.66667	0.833333	0.117647	0
CY1_53kmer_contig_17	37329	92.642	34503	57	10	10	0	8	6	1	0	72	0.824561	1	0.8	0.105263	0.1	TerL
CY1_43kmer_contig_3134	37016	31.596	11777	55	9	8	0	6	5	1	0	3	0.836364	0.888889	0.666667	0.0909091	0.111111
CY1_63kmer_contig_982	35860	29.871	10779	58	8	20	0	6	4	0	0	26	0.862069	2.5	0.75	0.0689655	0	TerL
CY1_24kmer_contig_1639	35400	15.894	5651	48	10	7	0	6	4	0	0	3	0.791667	0.7	0.6	0.0833333	0	TerL
CY1_33kmer_contig_7348	34340	14.081	4848	38	11	18	0	12	8	0	0	4	0.710526	1.63636	1.09091	0.210526	0	TerL
CY1_43kmer_contig_6890	32795	14.206	4645	47	6	9	0	5	4	0	0	6	0.87234	1.5	0.833333	0.0851064	0	TerL
CY1_33kmer_contig_1470	32760	27.35	9877	49	13	14	0	11	2	0	0	3	0.734694	1.07692	0.846154	0.0408163	0
CY1_63kmer_contig_699	30365	285.81	86604	45	3	5	0	3	1	0	0	263	0.933333	1.66667	1	0.0222222	0	TerL
CY1_24kmer_contig_7781	17032	59.938	10209	21	2	3	0	1	1	1	0	17	0.904762	1.5	0.5	0.047619	0.5					Pol B2
CY1_33kmer_contig_3458	16965	15.216	2590	21	5	4	0	3	5	0	0	12	0.761905	0.8	0.6	0.238095	0
CY1_53kmer_contig_144	15551	20.169	3130	25	7	4	0	2	6	0	0	23	0.72	0.571429	0.285714	0.24	0
CY1_53kmer_contig_1886	15192	22.858	3506	10	3	3	0	3	3	1	0	9	0.7	1	1	0.3	0.333333
CY1_53kmer_contig_534	14105	18.206	2579	16	7	6	0	3	5	0	0	6	0.5625	0.857143	0.428571	0.3125	0
CY1_43kmer_contig_7401	14020	18.163	2774	22	1	1	0	1	1	0	0	7	0.954545	1	1	0.0454545	0
CY1_24kmer_contig_1286	13195	34.947	4755	18	4	3	0	1	3	0	0	20	0.777778	0.75	0.25	0.166667	0
CY1_63kmer_contig_6170	12700	72.834	9596	18	3	3	0	2	4	0	0	27	0.833333	1	0.666667	0.222222	0	TerL
CY1_24kmer_contig_6609	12595	48.335	6079	16	3	5	0	0	0	0	0	32	0.8125	1.66667	0	0	0
Linear scaffolds
CY1_53kmer_contig_4339	98523	22.058	21837	130	19	14	0	10	12	0	0	0	0.853846	0.736842	0.526316	0.0923077	0
CY1_53kmer_contig_1275	97316	23.654	23103	53	8	14	0	2	4	0	0	0	0.849057	1.75	0.25	0.0754717	0
CY1_24kmer_contig_2155	77368	12.083	9333	65	14	17	0	2	5	0	0	0	0.784615	1.21429	0.142857	0.0769231	0
CY1_43kmer_contig_2205	69796	29.678	20902	87	18	21	1	13	16	2	0	0	0.793103	1.16667	0.722222	0.183908	0.111111	TerL
CY1_53kmer_contig_1559	68305	24.018	16576	101	21	35	1	16	18	0	0	0	0.792079	1.66667	0.761905	0.178218	0
CY1_53kmer_contig_1245	68226	50.356	35670	101	19	14	0	9	7	0	0	0	0.811881	0.736842	0.473684	0.0693069	0	TerL
CY1_33kmer_contig_625	66610	81.119	54206	111	15	21	0	11	7	0	0	0	0.864865	1.4	0.733333	0.0630631	0
CY1_53kmer_contig_1863	60925	21.084	12960	81	17	16	0	13	9	0	0	0	0.790123	0.941176	0.764706	0.111111	0	TerL
CY1_24kmer_contig_191	58276	92.567	54546	72	14	14	0	5	5	0	0	0	0.805556	1	0.357143	0.0694444	0
CY1_63kmer_contig_708	58122	29.073	17008	65	15	11	0	9	8	0	0	0	0.769231	0.733333	0.6	0.123077	0	TerL
CY1_43kmer_contig_2236	57372	12.802	7327	88	19	16	0	10	11	0	0	0	0.784091	0.842105	0.526316	0.125	0			PolB
CY1_33kmer_contig_1025	57353	17.071	9804	80	7	10	0	2	4	0	0	0	0.9125	1.42857	0.285714	0.05	0
CY1_63kmer_contig_125	57207	43.288	24931	87	21	11	0	7	7	0	0	0	0.758621	0.52381	0.333333	0.0804598	0	TerL
CY1_24kmer_contig_2526	56765	8.931	5071	90	28	31	0	22	20	0	0	0	0.688889	1.10714	0.785714	0.222222	0
CY1_43kmer_contig_722	56117	21.829	12358	79	15	23	0	17	6	0	0	0	0.810127	1.53333	1.13333	0.0759494	0	TerL
CY1_63kmer_contig_388	55923	23.146	12983	82	12	15	0	4	2	0	0	0	0.853659	1.25	0.333333	0.0243902	0
CY1_63kmer_contig_2375	55728	30.256	17128	76	15	15	0	12	6	0	0	0	0.802632	1	0.8	0.0789474	0
CY1_33kmer_contig_80	53896	100.187	54286	82	11	12	1	8	3	0	0	0	0.865854	1.09091	0.727273	0.0365854	0	TerL
CY1_53kmer_contig_1840	53162	50.675	27112	59	20	10	0	8	19	1	0	0	0.661017	0.5	0.4	0.322034	0.05
CY1_24kmer_contig_89	49123	99.419	49074	48	14	16	0	13	7	0	0	0	0.708333	1.14286	0.928571	0.145833	0
CY1_63kmer_contig_705	49014	88.959	44305	57	9	7	1	4	4	0	0	0	0.842105	0.777778	0.444444	0.0701754	0
CY1_53kmer_contig_537	48651	76.637	37967	81	11	15	1	10	4	0	0	2	0.864198	1.36364	0.909091	0.0493827	0	TerL
CY1_24kmer_contig_575	47971	10.212	4930	59	15	16	0	9	9	0	0	0	0.745763	1.06667	0.6	0.152542	0
CY1_24kmer_contig_77	46853	84.019	40707	54	11	11	0	8	1	0	0	0	0.796296	1	0.727273	0.0185185	0	TerL		PolB
CY1_33kmer_contig_7680	45415	11.557	5323	75	18	21	1	17	9	0	0	0	0.76	1.16667	0.944444	0.12	0
CY1_63kmer_contig_6961	45286	26.744	12296	78	8	8	0	4	3	0	0	0	0.897436	1	0.5	0.0384615	0
CY1_24kmer_contig_9868	44821	14.907	6750	60	9	14	0	9	2	0	0	0	0.85	1.55556	1	0.0333333	0
CY1_33kmer_contig_7349	44285	10.536	4676	62	11	10	0	9	1	0	0	0	0.822581	0.909091	0.818182	0.016129	0	TerL
CY1_63kmer_contig_1788	44141	49.724	22383	61	4	3	1	2	1	0	0	0	0.934426	0.75	0.5	0.0163934	0	TerL
CY1_24kmer_contig_5761	43718	12.417	5437	83	8	7	0	1	5	0	0	0	0.903614	0.875	0.125	0.060241	0
CY1_24kmer_contig_754	42499	20.719	8887	62	8	6	0	4	3	0	0	1	0.870968	0.75	0.5	0.0483871	0
CY1_33kmer_contig_866	42108	11.099	4822	65	11	23	0	12	5	0	0	2	0.830769	2.09091	1.09091	0.0769231	0	TerL
CY1_53kmer_contig_8456	41627	48.96	21549	57	10	10	0	7	3	0	0	0	0.824561	1	0.7	0.0526316	0	TerL
CY1_24kmer_contig_9581	40821	9.891	4032	60	13	12	0	8	6	0	0	0	0.783333	0.923077	0.615385	0.1	0
CY1_24kmer_contig_615	40314	13.825	5615	51	8	4	0	3	3	1	0	0	0.843137	0.5	0.375	0.0588235	0.125
CY1_43kmer_contig_3397	40272	19.278	7826	48	7	7	0	6	5	0	0	0	0.854167	1	0.857143	0.104167	0	TerL
CY1_24kmer_contig_3264	40248	10.413	4204	66	9	11	0	6	5	0	0	1	0.863636	1.22222	0.666667	0.0757576	0
CY1_24kmer_contig_10438	40111	13.761	5537	38	12	18	5	14	4	1	0	0	0.684211	1.5	1.16667	0.105263	0.0833333	TerL
CY1_63kmer_contig_778	39436	68.923	27779	74	20	23	0	8	13	0	0	0	0.72973	1.15	0.4	0.175676	0
CY1_63kmer_contig_9108	39306	35.328	14588	30	18	9	0	4	14	0	0	0	0.4	0.5	0.222222	0.466667	0
CY1_63kmer_contig_54	39226	46.009	18225	65	10	19	0	11	4	0	0	0	0.846154	1.9	1.1	0.0615385	0
CY1_24kmer_contig_12981	39018	9.707	3807	61	14	13	0	6	4	0	0	0	0.770492	0.928571	0.428571	0.0655738	0
CY1_53kmer_contig_3146	37777	23.371	8851	44	10	27	0	5	1	0	0	0	0.772727	2.7	0.5	0.0227273	0
CY1_43kmer_contig_206	37391	127.217	48148	40	8	7	1	5	2	0	0	0	0.8	0.875	0.625	0.05	0
CY1_43kmer_contig_1056	37037	40.968	15181	33	2	10	1	4	1	0	0	0	0.939394	5	2	0.030303	0
CY1_33kmer_contig_1852	36973	23.471	8738	45	9	4	0	2	3	0	0	0	0.8	0.444444	0.222222	0.0666667	0	TerL
CY1_24kmer_contig_16397	36842	11.347	4187	30	2	6	0	3	1	0	0	0	0.933333	3	1.5	0.0333333	0
CY1_24kmer_contig_12145	36455	9.131	3329	41	4	5	0	0	1	3	0	0	0.902439	1.25	0	0.0243902	0.75
CY1_63kmer_contig_12496	36107	19.862	7266	51	12	16	0	8	7	0	0	0	0.764706	1.33333	0.666667	0.137255	0	TerL
CY1_33kmer_contig_4541	36005	9.998	3607	73	8	9	0	4	3	0	0	0	0.890411	1.125	0.5	0.0410959	0
CY1_43kmer_contig_1695	35976	13.601	4909	46	5	3	0	3	3	0	0	0	0.891304	0.6	0.6	0.0652174	0
CY1_43kmer_contig_3684	35800	17.616	6315	58	15	14	1	11	8	0	0	0	0.741379	0.933333	0.733333	0.137931	0	TerL
CY1_33kmer_contig_6235	34705	12.253	4290	42	11	6	0	6	10	1	0	0	0.738095	0.545455	0.545455	0.238095	0.0909091
CY1_63kmer_contig_1632	34480	49.289	17192	50	7	7	0	4	1	0	0	0	0.86	1	0.571429	0.02	0	TerL
CY1_24kmer_contig_10189	33604	14.242	4816	58	8	11	0	6	5	1	0	0	0.862069	1.375	0.75	0.0862069	0.125
CY1_43kmer_contig_4161	33583	26.301	8988	44	14	11	0	7	7	0	0	0	0.681818	0.785714	0.5	0.159091	0	TerL
CY1_24kmer_contig_227	33359	274.175	92309	51	7	12	1	6	2	0	0	0	0.862745	1.71429	0.857143	0.0392157	0	TerL
CY1_63kmer_contig_260	33326	42.936	14487	41	7	8	0	4	4	0	0	0	0.829268	1.14286	0.571429	0.097561	0	TerL
CY1_53kmer_contig_556	33134	33.499	11324	23	11	9	0	3	10	0	0	0	0.521739	0.818182	0.272727	0.434783	0
CY1_24kmer_contig_3198	33127	11.913	4040	58	5	7	0	1	3	0	0	0	0.913793	1.4	0.2	0.0517241	0
CY1_43kmer_contig_4474	32519	23.039	7530	31	8	13	0	1	0	0	0	0	0.741935	1.625	0.125	0	0
CY1_33kmer_contig_10096	32282	11.687	3761	33	5	10	0	3	1	0	0	0	0.848485	2	0.6	0.030303	0
CY1_63kmer_contig_442	32219	53.107	17404	54	5	12	0	5	3	0	0	0	0.907407	2.4	1	0.0555556	0	TerL
CY1_33kmer_contig_1108	31970	45.069	14696	41	9	10	1	8	4	0	0	0	0.780488	1.11111	0.888889	0.097561	0
CY1_24kmer_contig_5521	31774	8.808	2798	28	4	3	0	1	0	1	0	0	0.857143	0.75	0.25	0	0.25
CY1_43kmer_contig_233	31535	54.96	17438	49	14	13	1	13	5	0	0	0	0.714286	0.928571	0.928571	0.102041	0	TerL
CY1_33kmer_contig_1903	31521	14.659	4708	44	12	19	0	15	8	0	0	0	0.727273	1.58333	1.25	0.181818	0
CY1_24kmer_contig_2083	31438	44.392	14053	21	18	10	0	2	10	0	0	0	0.142857	0.555556	0.111111	0.47619	0
CY1_43kmer_contig_901	31262	17.247	5460	33	11	17	3	17	1	0	0	0	0.666667	1.54545	1.54545	0.030303	0
CY1_33kmer_contig_19868	31211	13.502	4231	48	11	12	1	10	4	0	0	0	0.770833	1.09091	0.909091	0.0833333	0	TerL
CY1_24kmer_contig_1924	30912	9.053	2817	55	8	9	0	9	5	0	0	0	0.854545	1.125	1.125	0.0909091	0	TerL
CY1_63kmer_contig_67	30331	114.558	34974	38	4	4	0	1	3	0	0	0	0.894737	1	0.25	0.0789474	0	TerL
CY1_63kmer_contig_4306	30125	37.01	11246	44	11	8	0	6	2	0	0	0	0.75	0.727273	0.545455	0.0454545	0
CY1_43kmer_contig_9022	29423	20.257	6014	37	5	5	0	1	2	0	0	0	0.864865	1	0.2	0.0540541	0
CY1_24kmer_contig_735	29394	7.837	2323	39	9	6	0	2	7	0	0	0	0.769231	0.666667	0.222222	0.179487	0
CY1_33kmer_contig_2142	29108	67.13	19842	40	9	5	0	2	4	0	0	0	0.775	0.555556	0.222222	0.1	0
CY1_24kmer_contig_15056	28945	8.959	2601	36	10	18	0	6	4	0	0	0	0.722222	1.8	0.6	0.111111	0
CY1_24kmer_contig_1981	28761	20.741	6039	21	8	8	0	1	1	0	0	0	0.619048	1	0.125	0.047619	0
CY1_24kmer_contig_7246	28499	11.07	3170	38	10	6	0	4	6	1	0	0	0.736842	0.6	0.4	0.157895	0.1
CY1_63kmer_contig_3674	28070	23.825	6666	40	1	2	0	2	0	0	0	0	0.975	2	2	0	0
CY1_24kmer_contig_9030	28027	9.401	2637	46	9	7	1	6	2	0	0	0	0.804348	0.777778	0.666667	0.0434783	0
CY1_24kmer_contig_11380	28002	21.762	6149	56	8	13	0	6	5	0	0	0	0.857143	1.625	0.75	0.0892857	0
CY1_63kmer_contig_1128	27982	52.92	15041	40	7	8	0	7	2	0	0	0	0.825	1.14286	1	0.05	0	TerL
CY1_43kmer_contig_7765	27735	12.384	3457	49	4	9	1	5	1	0	0	0	0.918367	2.25	1.25	0.0204082	0
CY1_24kmer_contig_6265	27723	83.212	23521	28	5	4	0	4	1	0	0	0	0.821429	0.8	0.8	0.0357143	0
CY1_24kmer_contig_7306	27569	34.697	9787	46	6	11	0	6	3	0	0	0	0.869565	1.83333	1	0.0652174	0	TerL
CY1_24kmer_contig_1381	27440	122.666	34156	32	2	8	0	6	1	0	0	0	0.9375	4	3	0.03125	0	TerL
CY1_24kmer_contig_7089	27363	11.081	3030	54	6	7	0	3	4	0	0	0	0.888889	1.16667	0.5	0.0740741	0
CY1_43kmer_contig_9748	27293	15.864	4423	43	7	8	0	6	3	0	0	0	0.837209	1.14286	0.857143	0.0697674	0
CY1_24kmer_contig_2278	27250	13.614	3822	50	13	17	1	11	5	1	0	0	0.74	1.30769	0.846154	0.1	0.0769231
CY1_24kmer_contig_4846	27022	25.085	6832	43	12	11	0	6	6	0	0	0	0.72093	0.916667	0.5	0.139535	0	TerL
CY1_63kmer_contig_10085	27009	24.951	6849	19	6	3	0	1	7	0	0	0	0.684211	0.5	0.166667	0.368421	0
CY1_53kmer_contig_781	26877	40.083	10876	34	7	10	0	6	1	0	0	0	0.794118	1.42857	0.857143	0.0294118	0	TerL
CY1_63kmer_contig_640	26835	49.168	13316	26	2	6	0	2	2	0	0	0	0.923077	3	1	0.0769231	0
CY1_24kmer_contig_10926	26729	42.243	11531	39	7	12	0	3	2	0	0	0	0.820513	1.71429	0.428571	0.0512821	0	TerL
CY1_43kmer_contig_4238	26702	55.584	15063	31	11	11	0	7	8	0	0	0	0.645161	1	0.636364	0.258065	0
CY1_33kmer_contig_6659	26701	8.973	2407	37	9	11	0	6	4	0	0	0	0.756757	1.22222	0.666667	0.108108	0
CY1_24kmer_contig_20355	26620	10.131	2714	23	6	7	0	2	4	0	0	0	0.73913	1.16667	0.333333	0.173913	0
CY1_24kmer_contig_13967	26514	10.454	2766	26	1	6	0	2	2	0	0	0	0.961538	6	2	0.0769231	0
CY1_33kmer_contig_6842	26418	12.356	3475	28	4	11	0	5	1	0	0	0	0.857143	2.75	1.25	0.0357143	0
CY1_43kmer_contig_1034	26358	29.44	7907	36	5	5	0	4	3	0	0	0	0.861111	1	0.8	0.0833333	0
CY1_24kmer_contig_7219	26038	14.707	3905	28	3	4	0	3	2	0	0	0	0.892857	1.33333	1	0.0714286	0
CY1_24kmer_contig_2638	25993	13.638	3595	31	2	2	0	2	1	0	0	0	0.935484	1	1	0.0322581	0
CY1_24kmer_contig_22434	25885	8.649	2245	33	5	4	0	3	4	0	0	0	0.848485	0.8	0.6	0.121212	0
CY1_24kmer_contig_541	25785	9.464	2453	25	3	4	0	4	2	0	0	0	0.88	1.33333	1.33333	0.08	0
CY1_24kmer_contig_6223	25458	14.509	3797	33	3	4	0	1	0	0	0	0	0.909091	1.33333	0.333333	0	0	TerL
CY1_33kmer_contig_4096	25446	11.785	3021	33	5	3	0	3	3	0	0	0	0.848485	0.6	0.6	0.0909091	0
CY1_24kmer_contig_10785	25442	11.206	2866	24	4	3	0	3	2	0	0	0	0.833333	0.75	0.75	0.0833333	0
CY1_24kmer_contig_600	25361	211.192	53606	29	15	10	0	4	11	0	0	0	0.482759	0.666667	0.266667	0.37931	0	TerL
CY1_33kmer_contig_5396	25254	10.762	2730	25	6	3	0	3	4	0	0	0	0.76	0.5	0.5	0.16	0
CY1_24kmer_contig_17092	25099	16.598	4247	36	15	12	0	11	10	0	0	0	0.583333	0.8	0.733333	0.277778	0
CY1_24kmer_contig_5803	24874	17.066	4278	38	11	20	0	17	2	0	0	0	0.710526	1.81818	1.54545	0.0526316	0
CY1_24kmer_contig_11094	24675	17.331	4343	26	5	9	0	2	2	1	0	0	0.807692	1.8	0.4	0.0769231	0.2
CY1_24kmer_contig_8434	24656	8.835	2188	51	12	15	1	6	8	1	0	0	0.764706	1.25	0.5	0.156863	0.0833333
CY1_24kmer_contig_2850	24233	13.522	3314	41	3	4	0	2	1	0	0	0	0.926829	1.33333	0.666667	0.0243902	0
CY1_24kmer_contig_2204	24211	10.73	2600	39	8	15	0	11	3	0	0	0	0.794872	1.875	1.375	0.0769231	0
CY1_53kmer_contig_4253	23663	17.544	4162	40	8	15	0	3	3	0	0	0	0.8	1.875	0.375	0.075	0
CY1_24kmer_contig_2770	23648	50.946	12230	34	6	8	0	5	2	0	0	0	0.823529	1.33333	0.833333	0.0588235	0
CY1_24kmer_contig_11777	23597	12.481	2982	33	9	15	4	11	3	0	0	0	0.727273	1.66667	1.22222	0.0909091	0			PolB
CY1_53kmer_contig_843	23551	82.263	19606	38	7	5	0	4	2	0	0	0	0.815789	0.714286	0.571429	0.0526316	0	TerL
CY1_33kmer_contig_531	23290	12.04	2820	38	7	9	0	5	3	0	0	0	0.815789	1.28571	0.714286	0.0789474	0
CY1_33kmer_contig_2386	23157	13.481	3139	31	7	7	0	2	0	0	0	0	0.774194	1	0.285714	0	0	TerL
CY1_43kmer_contig_13165	23120	20.111	4695	21	8	8	0	7	6	0	0	0	0.619048	1	0.875	0.285714	0
CY1_63kmer_contig_1117	22942	40.209	9434	30	1	9	0	4	1	0	0	0	0.966667	9	4	0.0333333	0	TerL
CY1_33kmer_contig_25073	22920	8.374	1925	11	2	3	0	2	1	0	0	0	0.818182	1.5	1	0.0909091	0
CY1_24kmer_contig_3873	22789	6.798	1550	29	3	2	0	1	0	0	0	0	0.896552	0.666667	0.333333	0	0	TerL
CY1_33kmer_contig_3766	22649	26.52	6268	20	4	8	0	4	1	0	0	0	0.8	2	1	0.05	0
CY1_24kmer_contig_18556	22643	10.289	2338	30	3	3	0	2	2	0	0	0	0.9	1	0.666667	0.0666667	0
CY1_43kmer_contig_8020	22520	21.028	4788	41	8	7	0	5	2	0	0	0	0.804878	0.875	0.625	0.0487805	0
CY1_24kmer_contig_10782	22409	14.896	3388	37	2	4	0	1	1	1	0	0	0.945946	2	0.5	0.027027	0.5					Pol B2
CY1_43kmer_contig_12126	22404	18.361	4193	30	1	9	0	7	2	0	0	0	0.966667	9	7	0.0666667	0	TerL
CY1_33kmer_contig_3132	22329	36.055	8198	26	7	7	0	3	3	0	0	0	0.730769	1	0.428571	0.115385	0	TerL
CY1_24kmer_contig_2894	22292	11.265	2523	21	8	7	0	5	7	1	0	0	0.619048	0.875	0.625	0.333333	0.125
CY1_24kmer_contig_12032	22280	7.491	1676	29	6	7	0	2	2	0	0	0	0.793103	1.16667	0.333333	0.0689655	0
CY1_63kmer_contig_5976	21998	40.229	8899	18	6	7	0	7	0	0	0	0	0.666667	1.16667	1.16667	0	0	TerL
CY1_33kmer_contig_13737	21721	10.026	2185	18	5	5	0	5	3	0	0	0	0.722222	1	1	0.166667	0
CY1_33kmer_contig_16769	21378	13.901	3002	27	3	5	0	3	3	0	0	0	0.888889	1.66667	1	0.111111	0	TerL
CY1_53kmer_contig_1043	21221	40.219	8575	15	9	7	0	3	7	0	0	0	0.4	0.777778	0.333333	0.466667	0
CY1_33kmer_contig_3560	21119	13.878	2963	28	7	8	0	5	4	1	0	0	0.75	1.14286	0.714286	0.142857	0.142857	TerL
CY1_24kmer_contig_28255	21087	11.049	2349	33	7	9	0	6	4	0	0	0	0.787879	1.28571	0.857143	0.121212	0
CY1_43kmer_contig_2567	20995	34.317	7337	26	2	3	0	2	2	0	0	0	0.923077	1.5	1	0.0769231	0
CY1_24kmer_contig_4384	20950	12.954	2754	33	4	5	0	4	2	0	0	0	0.878788	1.25	1	0.0606061	0
CY1_24kmer_contig_4251	20589	8.425	1736	42	5	8	0	1	5	0	0	0	0.880952	1.6	0.2	0.119048	0
CY1_33kmer_contig_18022	20474	9.54	1977	28	5	5	0	4	1	0	0	0	0.821429	1	0.8	0.0357143	0
CY1_63kmer_contig_4234	20315	136.922	29503	42	4	6	0	3	6	0	0	0	0.904762	1.5	0.75	0.142857	0
CY1_43kmer_contig_17523	20219	15.155	3103	34	4	6	0	5	2	0	0	0	0.882353	1.5	1.25	0.0588235	0
CY1_43kmer_contig_7344	20204	13.083	2669	23	9	8	0	6	2	0	0	0	0.608696	0.888889	0.666667	0.0869565	0	TerL
CY1_43kmer_contig_6430	20190	27.954	5693	34	8	7	0	5	6	0	0	0	0.764706	0.875	0.625	0.176471	0
CY1_33kmer_contig_12330	20176	9.397	1898	24	4	12	2	4	2	0	0	0	0.833333	3	1	0.0833333	0
CY1_43kmer_contig_8506	20149	14.443	2965	14	9	5	0	1	7	1	0	0	0.357143	0.555556	0.111111	0.5	0.111111
CY1_63kmer_contig_2697	19938	30.867	6196	33	9	11	0	10	6	0	0	0	0.727273	1.22222	1.11111	0.181818	0	TerL
CY1_33kmer_contig_5757	19904	9.359	1890	15	4	2	0	2	3	0	0	0	0.733333	0.5	0.5	0.2	0
CY1_33kmer_contig_1076	19762	45.201	8943	27	3	4	1	2	1	0	0	0	0.888889	1.33333	0.666667	0.037037	0	TerL
CY1_53kmer_contig_7654	19582	41.25	8175	27	4	6	0	5	0	0	0	0	0.851852	1.5	1.25	0	0	TerL
CY1_24kmer_contig_480	19565	232.311	46036	28	6	10	1	7	2	0	0	0	0.785714	1.66667	1.16667	0.0714286	0
CY1_24kmer_contig_4320	19536	32.492	6481	24	4	14	0	9	0	0	0	0	0.833333	3.5	2.25	0	0
CY1_63kmer_contig_473	19479	44.328	8707	28	1	6	0	1	0	0	0	0	0.964286	6	1	0	0
CY1_53kmer_contig_10794	19469	29.703	5818	28	6	6	0	5	3	0	0	0	0.785714	1	0.833333	0.107143	0
CY1_43kmer_contig_12106	19330	17.813	3478	25	2	2	0	2	1	0	0	0	0.92	1	1	0.04	0	TerL
CY1_53kmer_contig_6488	19326	35.317	6891	23	5	3	0	1	7	0	0	0	0.782609	0.6	0.2	0.304348	0
CY1_63kmer_contig_13696	19205	31.052	6049	22	3	4	0	3	1	0	0	0	0.863636	1.33333	1	0.0454545	0
CY1_53kmer_contig_5499	18965	29.075	5650	32	7	8	0	5	3	0	0	0	0.78125	1.14286	0.714286	0.09375	0
CY1_33kmer_contig_5057	18846	16.282	3105	22	6	5	0	5	1	0	0	0	0.727273	0.833333	0.833333	0.0454545	0
CY1_33kmer_contig_16	18832	114.731	22255	29	6	6	0	3	2	0	0	0	0.793103	1	0.5	0.0689655	0	TerL
CY1_53kmer_contig_8492	18603	20.216	3821	24	2	2	0	2	2	0	0	0	0.916667	1	1	0.0833333	0	TerL
CY1_43kmer_contig_417	18441	472.411	88175	29	5	6	0	6	4	0	0	0	0.827586	1.2	1.2	0.137931	0
CY1_43kmer_contig_1420	18426	82.203	15400	18	4	9	2	8	2	0	0	0	0.777778	2.25	2	0.111111	0
CY1_33kmer_contig_12354	18296	10.69	1980	30	4	4	0	4	3	0	0	0	0.866667	1	1	0.1	0
CY1_63kmer_contig_2529	18261	130.065	33086	15	7	8	0	1	2	0	0	0	0.533333	1.14286	0.142857	0.133333	0
CY1_53kmer_contig_9105	18160	23.746	4331	13	3	7	0	3	3	1	0	0	0.769231	2.33333	1	0.230769	0.333333
CY1_43kmer_contig_13875	18109	17.919	3262	20	1	6	0	3	2	0	0	0	0.95	6	3	0.1	0	TerL
CY1_24kmer_contig_5813	18056	10.823	1971	27	5	6	0	3	2	0	0	0	0.814815	1.2	0.6	0.0740741	0	TerL
CY1_43kmer_contig_10287	17907	9.83	1771	31	5	10	0	5	6	0	0	0	0.83871	2	1	0.193548	0
CY1_53kmer_contig_12097	17881	23.805	4298	26	2	3	0	1	2	0	0	0	0.923077	1.5	0.5	0.0769231	0
CY1_33kmer_contig_11384	17640	14.973	2659	23	2	9	0	2	1	0	0	0	0.913043	4.5	1	0.0434783	0
CY1_24kmer_contig_1184	17634	10.121	1800	27	3	6	0	3	2	0	0	0	0.888889	2	1	0.0740741	0			PolB
CY1_53kmer_contig_869	17511	41.097	7268	30	5	3	0	3	2	0	0	0	0.833333	0.6	0.6	0.0666667	0
CY1_33kmer_contig_8538	17505	13.494	2371	23	2	6	0	2	2	0	0	0	0.913043	3	1	0.0869565	0
CY1_24kmer_contig_22350	17506	8.809	1543	25	9	9	0	5	4	1	0	0	0.64	1	0.555556	0.16	0.111111		PhoH
CY1_43kmer_contig_11706	17343	11.992	2082	23	7	12	0	7	0	0	0	0	0.695652	1.71429	1	0	0	TerL
CY1_33kmer_contig_4324	17216	9.67	1664	34	2	5	0	1	0	0	0	0	0.941176	2.5	0.5	0	0
CY1_63kmer_contig_1762	17201	57.07	9984	15	2	4	0	2	0	0	0	0	0.866667	2	1	0	0
CY1_24kmer_contig_161	17135	405.571	70519	25	7	6	0	3	2	0	0	0	0.72	0.857143	0.428571	0.08	0	TerL
CY1_24kmer_contig_32367	17084	9.246	1584	29	6	4	0	2	1	0	0	0	0.793103	0.666667	0.333333	0.0344828	0
CY1_43kmer_contig_5473	17046	41.203	7117	38	3	4	0	2	2	0	0	0	0.921053	1.33333	0.666667	0.0526316	0
CY1_63kmer_contig_1066	16967	62.205	10651	26	4	3	0	2	3	0	0	0	0.846154	0.75	0.5	0.115385	0
CY1_24kmer_contig_14695	16818	10.198	1712	37	3	4	0	1	1	0	0	0	0.918919	1.33333	0.333333	0.027027	0
CY1_24kmer_contig_8462	16787	10.203	1724	28	7	5	0	4	4	0	0	0	0.75	0.714286	0.571429	0.142857	0
CY1_53kmer_contig_2823	16747	36.376	6160	18	2	3	0	2	2	0	0	0	0.888889	1.5	1	0.111111	0
CY1_63kmer_contig_7414	16645	37.345	6345	24	5	10	0	4	1	0	0	0	0.791667	2	0.8	0.0416667	0
CY1_53kmer_contig_8140	16588	41.371	6902	26	6	10	0	7	4	0	0	0	0.769231	1.66667	1.16667	0.153846	0
CY1_43kmer_contig_35312	16496	18.179	3058	11	4	5	0	2	3	0	0	0	0.636364	1.25	0.5	0.272727	0
CY1_33kmer_contig_36632	16451	13.392	2231	22	3	5	0	2	0	0	0	0	0.863636	1.66667	0.666667	0	0
CY1_53kmer_contig_3362	16448	28.233	4716	12	4	2	0	2	2	0	0	0	0.666667	0.5	0.5	0.166667	0
CY1_24kmer_contig_17756	16354	6.353	1052	23	3	2	0	1	0	0	0	0	0.869565	0.666667	0.333333	0	0
CY1_33kmer_contig_2359	16327	18.092	2980	33	6	10	1	6	2	0	0	0	0.818182	1.66667	1	0.0606061	0
CY1_24kmer_contig_5102	16254	12.786	2091	20	6	8	0	1	3	0	0	0	0.7	1.33333	0.166667	0.15	0
CY1_24kmer_contig_19187	16224	8.475	1384	21	8	5	0	4	5	0	0	0	0.619048	0.625	0.5	0.238095	0		PhoH
CY1_24kmer_contig_17307	16195	7.867	1271	25	6	9	3	5	3	0	0	0	0.76	1.5	0.833333	0.12	0			PolB
CY1_24kmer_contig_4781	16179	10.454	1700	15	6	8	0	7	5	0	0	0	0.6	1.33333	1.16667	0.333333	0
CY1_24kmer_contig_13670	16158	8.79	1441	28	8	8	0	4	6	0	0	0	0.714286	1	0.5	0.214286	0
CY1_53kmer_contig_1074	16092	167.619	27318	29	11	10	0	6	5	0	0	0	0.62069	0.909091	0.545455	0.172414	0
CY1_33kmer_contig_5749	16075	11.111	1801	33	3	2	0	2	1	0	0	0	0.909091	0.666667	0.666667	0.030303	0	TerL
CY1_33kmer_contig_4590	16059	67.6	11036	19	2	4	0	2	0	0	0	0	0.894737	2	1	0	0
CY1_24kmer_contig_3394	16029	12.081	1947	28	3	4	0	1	2	0	0	0	0.892857	1.33333	0.333333	0.0714286	0					Pol B2
CY1_63kmer_contig_858	15973	50.139	8201	34	5	7	0	6	4	0	0	0	0.852941	1.4	1.2	0.117647	0
CY1_24kmer_contig_5586	15909	21.585	3462	27	2	2	0	1	1	0	0	0	0.925926	1	0.5	0.037037	0
CY1_43kmer_contig_6902	15860	23.42	3792	13	2	1	0	1	0	0	0	0	0.846154	0.5	0.5	0	0
CY1_43kmer_contig_2407	15832	22.345	3544	33	2	3	0	1	1	0	0	0	0.939394	1.5	0.5	0.030303	0
CY1_43kmer_contig_1898	15791	16.123	2563	36	7	9	0	6	4	0	0	0	0.805556	1.28571	0.857143	0.111111	0
CY1_24kmer_contig_2145	15790	10.272	1644	19	4	2	0	1	1	0	0	0	0.789474	0.5	0.25	0.0526316	0
CY1_33kmer_contig_25023	15526	13.513	2123	26	7	5	0	4	2	0	0	0	0.730769	0.714286	0.571429	0.0769231	0	TerL
CY1_33kmer_contig_3870	15657	9.461	1501	23	2	5	0	2	0	0	0	0	0.913043	2.5	1	0	0
CY1_24kmer_contig_6989	15586	9.887	1545	32	3	4	0	2	2	0	0	0	0.90625	1.33333	0.666667	0.0625	0
CY1_24kmer_contig_5818	15542	13.219	2060	18	4	7	0	4	0	0	0	0	0.777778	1.75	1	0	0
CY1_43kmer_contig_2586	15499	36.435	5735	29	4	2	0	2	1	0	0	0	0.862069	0.5	0.5	0.0344828	0
CY1_43kmer_contig_9289	15483	24.401	3848	26	4	6	1	5	1	0	0	0	0.846154	1.5	1.25	0.0384615	0
CY1_53kmer_contig_205	15474	712.978	113372	26	3	4	0	4	1	0	0	1	0.884615	1.33333	1.33333	0.0384615	0
CY1_33kmer_contig_9123	15389	32.872	5173	17	3	4	0	2	3	0	0	0	0.823529	1.33333	0.666667	0.176471	0
CY1_63kmer_contig_5392	15363	27.978	4377	25	3	8	0	4	2	0	0	0	0.88	2.66667	1.33333	0.08	0	TerL
CY1_24kmer_contig_648	15360	13.5	2115	27	6	5	0	4	4	0	0	0	0.777778	0.833333	0.666667	0.148148	0
CY1_24kmer_contig_1492	15345	33.215	5134	15	8	4	0	3	4	0	0	0	0.466667	0.5	0.375	0.266667	0
CY1_33kmer_contig_1811	15332	53.143	8294	13	6	5	0	2	3	0	0	0	0.538462	0.833333	0.333333	0.230769	0
CY1_24kmer_contig_13908	15227	11.615	1795	18	2	5	0	3	2	0	0	0	0.888889	2.5	1.5	0.111111	0
CY1_33kmer_contig_956	15215	201.359	31084	22	7	9	0	6	2	0	0	0	0.681818	1.28571	0.857143	0.0909091	0	TerL
CY1_33kmer_contig_18277	15196	26.781	4139	19	6	4	0	3	1	0	0	0	0.684211	0.666667	0.5	0.0526316	0	TerL
CY1_24kmer_contig_24649	15192	10.215	1582	19	3	2	0	1	2	0	0	0	0.842105	0.666667	0.333333	0.105263	0
CY1_63kmer_contig_2509	15160	205.958	31222	20	4	4	1	2	0	0	0	0	0.8	1	0.5	0	0
CY1_24kmer_contig_10985	15155	15.997	2451	21	5	5	0	4	0	0	0	0	0.761905	1	0.8	0	0	TerL
CY1_43kmer_contig_4717	15120	28.289	4425	20	2	1	0	1	1	0	0	0	0.9	0.5	0.5	0.05	0
CY1_24kmer_contig_1410	15096	89.301	13605	16	2	1	0	1	2	0	0	0	0.875	0.5	0.5	0.125	0	TerL
CY1_24kmer_contig_11069	15058	38.73	5869	16	6	3	0	2	5	1	0	0	0.625	0.5	0.333333	0.3125	0.166667		PhoH
CY1_24kmer_contig_8789	15047	15.51	2361	19	7	8	1	7	2	0	0	0	0.631579	1.14286	1	0.105263	0

## Sheet: Svalbard (ML)
				GeneMark	Hits to:	BLASTP	BLASTP	BLASTP	BLASTP	TBLASTX	TBLASTX	Bowtie2	Pfam	Hits to database / # Pfam hits				Phylogenetic markers
Circular scaffolds	Length	Cov	Reads	genes	Pfam	refseqvirus	pog7infpq	pog10	ACLAME plasmid	refseqmito	SILVA	circular mappings	% Unknown genes	refvir/pfam	pog10bp/pfam	plas/genes	refseqmito/pfam	TerL	PhoH	PolB	MCP (NCLDV)	Other
ML_63kmer_contig_1849	85669	25.33	21635	101	12	21	1	9	4	0	0	9	0.881188	1.75	0.75	0.039604	0
ML_53kmer_contig_6570	42514	24.696	10520	56	8	5	0	4	4	0	0	7	0.857143	0.625	0.5	0.0714286	0
ML_53kmer_contig_4264	40814	29.471	12190	65	12	20	0	13	6	0	0	15	0.815385	1.66667	1.08333	0.0923077	0
ML_43kmer_contig_3713	38898	12.22	4745	62	11	14	0	10	4	0	1	4	0.822581	1.27273	0.909091	0.0645161	0	TerL
ML_33kmer_contig_2393	38190	40.008	15245	60	12	9	0	6	5	0	0	5	0.8	0.75	0.5	0.0833333	0
ML_43kmer_contig_489	37582	69.699	26112	56	12	11	1	9	8	0	0	56	0.785714	0.916667	0.75	0.142857	0	TerL
ML_43kmer_contig_2231	36900	93.415	34789	54	15	17	0	12	6	0	0	78	0.722222	1.13333	0.8	0.111111	0
ML_33kmer_contig_5	36683	69.747	25818	54	5	7	0	4	1	0	0	9	0.907407	1.4	0.8	0.0185185	0	TerL
ML_53kmer_contig_1674	34925	93.65	33403	49	9	15	0	8	6	0	0	96	0.816327	1.66667	0.888889	0.122449	0	TerL
ML_53kmer_contig_4248	23445	13.098	3062	20	3	5	0	2	0	0	0	5	0.85	1.66667	0.666667	0	0
ML_43kmer_contig_3791	15770	48.552	7814	23	7	6	0	6	6	0	0	34	0.695652	0.857143	0.857143	0.26087	0	TerL
Linear scaffolds
ML_43kmer_contig_1930	124801	25.409	31729	155	47	44	0	27	27	1	0	0	0.696774	0.93617	0.574468	0.174194	0.0212766
ML_33kmer_contig_5180	114028	10.637	12139	148	34	28	0	20	17	1	0	0	0.77027	0.823529	0.588235	0.114865	0.0294118	TerL
ML_33kmer_contig_1129	103511	42.522	43989	133	27	41	2	26	17	0	0	0	0.796992	1.51852	0.962963	0.12782	0	TerL	PhoH
ML_53kmer_contig_167	94912	39.493	38019	132	19	21	0	8	14	1	0	0	0.856061	1.10526	0.421053	0.106061	0.0526316
ML_63kmer_contig_4539	94755	28.272	26849	152	15	20	0	5	11	0	0	0	0.901316	1.33333	0.333333	0.0723684	0		PhoH
ML_43kmer_contig_4603	80300	12.465	10040	105	21	21	0	7	10	0	0	0	0.8	1	0.333333	0.0952381	0
ML_43kmer_contig_4536	66068	13.787	9130	86	25	19	4	14	13	0	0	0	0.709302	0.76	0.56	0.151163	0					g23 (T4-like)
ML_33kmer_contig_1840	61646	94.986	58859	89	26	23	0	14	10	0	0	0	0.707865	0.884615	0.538462	0.11236	0	TerL
ML_43kmer_contig_1359	60981	79.273	48307	62	4	13	0	6	3	0	0	0	0.935484	3.25	1.5	0.0483871	0
ML_24kmer_contig_2669	60149	11.442	6889	82	19	20	0	13	8	1	0	0	0.768293	1.05263	0.684211	0.097561	0.0526316	TerL
ML_43kmer_contig_351	57753	63.12	36705	86	12	18	1	15	5	0	0	0	0.860465	1.5	1.25	0.0581395	0
ML_24kmer_contig_4143	54596	10.497	5750	83	16	17	0	7	6	0	0	0	0.807229	1.0625	0.4375	0.0722892	0	TerL
ML_53kmer_contig_5595	51681	24.44	12671	78	8	10	0	4	2	0	0	0	0.897436	1.25	0.5	0.025641	0	TerL
ML_63kmer_contig_796	47747	105.683	50841	79	16	19	0	12	7	0	0	0	0.797468	1.1875	0.75	0.0886076	0
ML_24kmer_contig_2749	45093	12.423	5616	54	17	12	0	6	4	0	0	0	0.685185	0.705882	0.352941	0.0740741	0	TerL
ML_33kmer_contig_4033	43048	25.722	11114	50	13	14	0	9	6	0	0	0	0.74	1.07692	0.692308	0.12	0
ML_33kmer_contig_4079	41522	17.846	7567	63	17	24	0	15	5	0	0	0	0.730159	1.41176	0.882353	0.0793651	0
ML_43kmer_contig_1782	41304	23.673	10001	55	6	17	2	12	4	0	0	0	0.890909	2.83333	2	0.0727273	0
ML_63kmer_contig_449	41152	34.851	14371	67	6	10	0	7	0	0	0	0	0.910448	1.66667	1.16667	0	0
ML_63kmer_contig_1903	40494	32.513	13422	53	8	8	0	6	2	0	0	0	0.849057	1	0.75	0.0377358	0	TerL
ML_43kmer_contig_1836	38854	28.696	11286	44	8	9	0	6	3	0	0	0	0.818182	1.125	0.75	0.0681818	0	TerL
ML_24kmer_contig_1271	38837	85.086	33523	30	17	9	0	3	15	0	0	0	0.433333	0.529412	0.176471	0.5	0
ML_24kmer_contig_6458	38609	26.057	10473	52	13	15	2	11	6	0	0	0	0.75	1.15385	0.846154	0.115385	0	TerL
ML_33kmer_contig_984	38290	88.961	34341	34	5	3	0	1	3	0	0	0	0.852941	0.6	0.2	0.0882353	0
ML_24kmer_contig_4882	38282	14.115	5456	35	4	13	0	5	2	0	0	0	0.885714	3.25	1.25	0.0571429	0	TerL
ML_53kmer_contig_23	38091	268.497	103213	64	4	2	0	1	1	0	0	0	0.9375	0.5	0.25	0.015625	0
ML_33kmer_contig_1313	37872	87.346	33464	50	12	15	0	9	7	0	0	0	0.76	1.25	0.75	0.14	0
ML_24kmer_contig_314	37814	57.627	21939	60	10	8	0	6	4	0	0	0	0.833333	0.8	0.6	0.0666667	0
ML_63kmer_contig_8346	37765	35.114	13504	55	9	18	0	8	6	0	0	0	0.836364	2	0.888889	0.109091	0
ML_33kmer_contig_1061	37695	14.615	5566	42	17	10	0	9	9	0	0	0	0.595238	0.588235	0.529412	0.214286	0
ML_24kmer_contig_5845	37158	11.525	4267	47	19	33	2	17	10	0	0	0	0.595745	1.73684	0.894737	0.212766	0
ML_53kmer_contig_1948	36461	34.414	12795	50	11	17	3	13	6	0	0	0	0.78	1.54545	1.18182	0.12	0
ML_24kmer_contig_7526	36001	10.477	3762	30	7	11	0	2	3	1	0	0	0.766667	1.57143	0.285714	0.1	0.142857
ML_53kmer_contig_3386	35500	39.487	14016	68	15	24	1	15	12	1	0	0	0.779412	1.6	1	0.176471	0.0666667
ML_33kmer_contig_13835	35126	10.207	3585	27	7	7	1	4	2	0	0	0	0.740741	1	0.571429	0.0740741	0
ML_63kmer_contig_733	34990	70.1	25635	53	10	8	0	7	3	0	0	0	0.811321	0.8	0.7	0.0566038	0
ML_33kmer_contig_4858	34967	57.921	20562	45	5	6	0	5	4	0	0	0	0.888889	1.2	1	0.0888889	0
ML_24kmer_contig_22997	33849	10.083	3417	50	6	8	0	3	3	0	0	0	0.88	1.33333	0.5	0.06	0	TerL
ML_24kmer_contig_10817	33147	14.71	4994	34	5	8	0	3	5	0	0	0	0.852941	1.6	0.6	0.147059	0
ML_43kmer_contig_16095	32716	16.299	5392	55	5	8	0	2	9	0	0	0	0.909091	1.6	0.4	0.163636	0
ML_43kmer_contig_9043	32163	13.79	4528	35	9	8	0	3	7	0	0	0	0.742857	0.888889	0.333333	0.2	0
ML_33kmer_contig_43	31829	25.224	8276	31	7	11	0	5	3	0	0	0	0.774194	1.57143	0.714286	0.0967742	0
ML_33kmer_contig_15933	31785	10.35	3295	48	6	3	0	3	2	0	0	0	0.875	0.5	0.5	0.0416667	0
ML_24kmer_contig_12940	30881	11.498	3567	23	1	3	0	1	0	0	0	0	0.956522	3	1	0	0
ML_33kmer_contig_2202	30259	10.306	3156	36	5	4	0	3	3	0	0	0	0.861111	0.8	0.6	0.0833333	0
ML_43kmer_contig_1229	30210	27.891	8475	38	2	4	0	2	1	0	0	0	0.947368	2	1	0.0263158	0	TerL
ML_63kmer_contig_100	30185	32.704	9923	23	3	3	0	3	2	0	0	0	0.869565	1	1	0.0869565	0
ML_63kmer_contig_949	30119	58.942	17992	59	8	7	0	6	1	0	0	0	0.864407	0.875	0.75	0.0169492	0
ML_43kmer_contig_887	29732	10.126	3036	40	8	18	1	8	8	0	0	0	0.8	2.25	1	0.2	0		PhoH
ML_33kmer_contig_2765	29210	21.481	6401	36	8	11	2	9	4	0	0	0	0.777778	1.375	1.125	0.111111	0	TerL
ML_63kmer_contig_1289	28682	24.639	7109	36	7	9	0	7	2	0	0	0	0.805556	1.28571	1	0.0555556	0	TerL
ML_63kmer_contig_1748	28424	55.123	15960	67	7	6	0	4	3	0	0	0	0.895522	0.857143	0.571429	0.0447761	0
ML_63kmer_contig_3212	28408	57.953	16676	20	9	8	0	5	5	1	0	0	0.55	0.888889	0.555556	0.25	0.111111
ML_63kmer_contig_6843	28286	28.52	8179	54	16	14	0	7	7	0	0	0	0.703704	0.875	0.4375	0.12963	0
ML_33kmer_contig_142	27878	59.753	16792	30	7	4	0	4	1	0	0	0	0.766667	0.571429	0.571429	0.0333333	0
ML_53kmer_contig_628	27456	30.832	8649	38	4	4	1	3	1	0	0	0	0.894737	1	0.75	0.0263158	0
ML_24kmer_contig_10071	27335	10.635	2903	52	4	4	1	3	0	0	0	0	0.923077	1	0.75	0	0
ML_24kmer_contig_5236	27276	12.919	3577	24	10	5	0	3	5	0	0	0	0.583333	0.5	0.3	0.208333	0
ML_33kmer_contig_737	26899	239.169	64972	39	8	12	0	8	4	0	0	0	0.794872	1.5	1	0.102564	0	TerL
ML_53kmer_contig_4914	26692	29.706	8070	45	4	5	0	2	1	1	0	0	0.911111	1.25	0.5	0.0222222	0.25
ML_24kmer_contig_10306	26463	10.736	2839	35	4	11	0	1	0	0	0	0	0.885714	2.75	0.25	0	0
ML_33kmer_contig_4325	26413	22.137	5951	36	6	6	0	4	3	0	0	0	0.833333	1	0.666667	0.0833333	0	TerL
ML_33kmer_contig_6569	26410	11.411	3044	20	6	4	0	1	5	0	0	0	0.7	0.666667	0.166667	0.25	0
ML_53kmer_contig_6623	26388	28.925	7675	29	2	2	0	1	1	0	0	0	0.931034	1	0.5	0.0344828	0
ML_24kmer_contig_8953	26274	12.625	3403	10	1	1	0	1	1	0	0	0	0.9	1	1	0.1	0
ML_43kmer_contig_4062	25933	31.25	8208	27	9	10	0	10	4	1	0	0	0.666667	1.11111	1.11111	0.148148	0.111111	TerL
ML_24kmer_contig_2084	25868	11.562	2994	22	4	4	0	2	2	1	0	0	0.818182	1	0.5	0.0909091	0.25
ML_24kmer_contig_9388	25502	11.55	2983	48	7	8	0	2	3	0	0	0	0.854167	1.14286	0.285714	0.0625	0
ML_63kmer_contig_4298	25356	38.76	9957	47	5	8	1	7	5	0	0	0	0.893617	1.6	1.4	0.106383	0
ML_63kmer_contig_1110	25211	29.765	7573	16	7	7	0	3	6	0	0	0	0.5625	1	0.428571	0.375	0
ML_53kmer_contig_1455	25074	21.322	5465	50	2	1	0	1	2	0	0	0	0.96	0.5	0.5	0.04	0
ML_63kmer_contig_7359	24874	36.381	9162	32	5	5	0	4	4	0	0	0	0.84375	1	0.8	0.125	0	TerL
ML_63kmer_contig_2504	24266	24.089	5989	32	10	8	0	7	2	0	0	0	0.6875	0.8	0.7	0.0625	0
ML_24kmer_contig_15226	24027	12.251	2986	37	7	5	0	4	1	0	0	0	0.810811	0.714286	0.571429	0.027027	0	TerL
ML_63kmer_contig_855	23459	103.945	24863	32	6	8	1	6	4	0	0	0	0.8125	1.33333	1	0.125	0	TerL
ML_33kmer_contig_2967	23246	19.949	4636	35	7	10	0	1	2	0	0	0	0.8	1.42857	0.142857	0.0571429	0
ML_24kmer_contig_2830	23073	48.168	11217	50	4	6	0	1	4	0	0	0	0.92	1.5	0.25	0.08	0
ML_24kmer_contig_9021	22939	17.097	3938	14	7	6	0	2	4	0	0	0	0.5	0.857143	0.285714	0.285714	0
ML_24kmer_contig_2363	22815	20.892	4835	24	7	8	0	6	5	0	0	0	0.708333	1.14286	0.857143	0.208333	0
ML_24kmer_contig_4313	22716	10.977	2490	33	8	13	0	2	5	0	0	0	0.757576	1.625	0.25	0.151515	0
ML_33kmer_contig_1256	22537	10.657	2434	19	2	7	0	3	0	0	0	0	0.894737	3.5	1.5	0	0	TerL
ML_33kmer_contig_3604	22519	62.643	14171	30	6	5	0	4	0	0	0	0	0.8	0.833333	0.666667	0	0
ML_24kmer_contig_5122	21922	68.675	15295	27	2	3	0	2	0	0	0	0	0.925926	1.5	1	0	0
ML_24kmer_contig_4482	21916	11.682	2597	36	4	7	1	6	4	0	0	0	0.888889	1.75	1.5	0.111111	0
ML_24kmer_contig_4623	21713	10.833	2357	28	6	6	0	4	3	0	0	0	0.785714	1	0.666667	0.107143	0
ML_24kmer_contig_14540	21587	14.226	3078	36	6	7	0	4	3	0	0	0	0.833333	1.16667	0.666667	0.0833333	0	TerL
ML_24kmer_contig_1123	21577	10.049	2160	38	7	7	0	2	4	0	0	0	0.815789	1	0.285714	0.105263	0
ML_24kmer_contig_4370	20883	15.544	3335	24	5	10	0	7	1	0	0	0	0.791667	2	1.4	0.0416667	0
ML_63kmer_contig_6215	20012	30.055	6023	26	9	9	1	9	1	0	0	0	0.653846	1	1	0.0384615	0	TerL
ML_24kmer_contig_20985	20003	12.263	2447	39	10	8	0	4	5	1	0	0	0.74359	0.8	0.4	0.128205	0.1
ML_43kmer_contig_5270	20000	44.592	9153	24	6	6	0	5	2	0	0	0	0.75	1	0.833333	0.0833333	0
ML_33kmer_contig_19059	19955	13.734	2819	31	4	2	0	1	3	0	0	0	0.870968	0.5	0.25	0.0967742	0
ML_43kmer_contig_3534	19804	11.476	2299	14	7	4	0	3	4	0	0	0	0.5	0.571429	0.428571	0.285714	0
ML_33kmer_contig_2845	19793	86.313	17201	27	4	5	0	6	3	0	0	0	0.851852	1.25	1.5	0.111111	0
ML_63kmer_contig_6969	19680	25.271	5016	27	6	5	0	2	2	0	0	0	0.777778	0.833333	0.333333	0.0740741	0
ML_33kmer_contig_12099	19672	10.061	1986	24	4	4	1	4	0	0	0	0	0.833333	1	1	0	0
ML_53kmer_contig_1420	18858	36.194	7106	40	6	3	0	3	4	0	0	0	0.85	0.5	0.5	0.1	0
ML_24kmer_contig_10984	18813	11.738	2199	38	10	14	0	5	6	0	0	0	0.736842	1.4	0.5	0.157895	0
ML_24kmer_contig_13170	18576	14.22	2726	18	4	2	0	2	2	0	0	0	0.777778	0.5	0.5	0.111111	0
ML_33kmer_contig_8221	18529	11.341	2136	34	3	7	0	1	0	0	0	0	0.911765	2.33333	0.333333	0	0
ML_63kmer_contig_2328	18420	43.458	8062	28	8	18	0	13	1	0	0	0	0.714286	2.25	1.625	0.0357143	0
ML_33kmer_contig_1656	18410	12.222	2255	43	3	3	0	2	1	0	0	0	0.930233	1	0.666667	0.0232558	0
ML_24kmer_contig_5036	18202	38.647	7185	18	9	6	0	3	6	1	0	0	0.5	0.666667	0.333333	0.333333	0.111111
ML_53kmer_contig_1222	18196	85.799	15764	23	3	4	1	3	3	0	0	0	0.869565	1.33333	1	0.130435	0
ML_33kmer_contig_1533	18131	80.999	15062	27	7	11	1	8	4	0	0	0	0.740741	1.57143	1.14286	0.148148	0
ML_43kmer_contig_244	18103	21.724	3949	44	2	3	0	1	0	0	0	0	0.954545	1.5	0.5	0	0
ML_43kmer_contig_3689	17812	11.832	2100	19	3	15	4	12	1	0	0	0	0.842105	5	4	0.0526316	0
ML_43kmer_contig_6558	17775	45.256	8205	15	2	1	0	1	0	0	0	0	0.866667	0.5	0.5	0	0
ML_53kmer_contig_9931	17728	23.377	4311	19	6	6	0	2	4	0	0	0	0.684211	1	0.333333	0.210526	0
ML_24kmer_contig_5207	17645	55.752	9890	28	4	3	0	2	3	0	0	0	0.857143	0.75	0.5	0.107143	0
ML_43kmer_contig_9984	17622	31.228	5625	20	2	1	0	1	1	0	0	0	0.9	0.5	0.5	0.05	0
ML_24kmer_contig_4572	17567	27.774	4912	21	4	4	0	3	2	0	0	0	0.809524	1	0.75	0.0952381	0	TerL
ML_24kmer_contig_13250	17531	13.314	2372	37	9	10	0	6	4	0	0	0	0.756757	1.11111	0.666667	0.108108	0
ML_53kmer_contig_4394	17389	56.078	9957	23	4	3	0	2	3	0	0	0	0.826087	0.75	0.5	0.130435	0
ML_24kmer_contig_14832	17223	11.558	2030	33	1	1	0	1	1	0	0	0	0.969697	1	1	0.030303	0
ML_43kmer_contig_6114	17215	14.784	2543	19	6	10	0	6	5	0	0	0	0.684211	1.66667	1	0.263158	0
ML_24kmer_contig_18871	17149	16.989	2965	19	3	3	0	2	1	0	0	0	0.842105	1	0.666667	0.0526316	0	TerL
ML_33kmer_contig_9434	17132	17.774	3095	17	3	2	0	2	4	0	0	0	0.823529	0.666667	0.666667	0.235294	0
ML_24kmer_contig_12914	16725	14.221	2421	24	3	5	0	3	2	0	0	0	0.875	1.66667	1	0.0833333	0	TerL
ML_43kmer_contig_2588	16549	16.237	2689	12	7	9	0	3	4	0	0	0	0.416667	1.28571	0.428571	0.333333	0			PolB		AVS (Phycod)
ML_24kmer_contig_2994	16533	13.344	2211	29	4	4	0	3	2	0	0	0	0.862069	1	0.75	0.0689655	0
ML_24kmer_contig_15067	16507	20.571	3460	25	1	3	0	1	0	0	0	0	0.96	3	1	0	0	TerL
ML_53kmer_contig_9329	16388	21.975	3675	39	4	4	0	5	1	0	0	0	0.897436	1	1.25	0.025641	0
ML_63kmer_contig_6875	16361	14.256	2340	20	6	7	0	6	1	0	0	0	0.7	1.16667	1	0.05	0	TerL
ML_63kmer_contig_6584	16178	65.156	10797	29	5	12	0	9	2	0	0	0	0.827586	2.4	1.8	0.0689655	0
ML_24kmer_contig_7234	16172	10.234	1653	18	5	5	0	1	3	0	0	0	0.722222	1	0.2	0.166667	0
ML_33kmer_contig_17039	15989	10.52	1709	35	4	6	0	4	1	0	0	0	0.885714	1.5	1	0.0285714	0	TerL
ML_24kmer_contig_8221	15958	31.623	5100	20	3	2	0	1	0	0	0	0	0.85	0.666667	0.333333	0	0
ML_43kmer_contig_16378	15849	10.116	1603	21	5	9	0	2	0	0	0	0	0.761905	1.8	0.4	0	0				MCP
ML_33kmer_contig_7355	15803	11.432	1802	28	3	4	0	1	2	0	0	0	0.892857	1.33333	0.333333	0.0714286	0
ML_24kmer_contig_1512	15729	12.413	1972	17	5	5	0	5	2	0	0	0	0.705882	1	1	0.117647	0
ML_24kmer_contig_3012	15527	24.218	3824	24	10	15	0	11	4	0	0	0	0.583333	1.5	1.1	0.166667	0	TerL
ML_53kmer_contig_5484	15463	26.328	4106	38	7	7	0	5	3	0	0	0	0.815789	1	0.714286	0.0789474	0
ML_24kmer_contig_1427	15367	18.58	2904	27	3	4	1	3	1	0	0	0	0.888889	1.33333	1	0.037037	0
ML_24kmer_contig_16265	15294	18.018	2796	19	3	8	0	3	0	0	0	0	0.842105	2.66667	1	0	0
ML_33kmer_contig_242	15285	13.586	2108	34	3	5	0	4	3	0	0	0	0.911765	1.66667	1.33333	0.0882353	0
ML_33kmer_contig_660	15277	44.126	6919	20	3	3	0	2	3	0	0	0	0.85	1	0.666667	0.15	0
ML_43kmer_contig_11165	15162	23.005	3529	22	2	2	0	2	1	0	0	0	0.909091	1	1	0.0454545	0
ML_24kmer_contig_8797	15138	30.644	4749	13	6	6	0	2	3	0	0	0	0.538462	1	0.333333	0.230769	0
ML_63kmer_contig_1647	15114	107.628	16379	20	4	2	0	1	6	0	0	0	0.8	0.5	0.25	0.3	0
ML_43kmer_contig_3073	10471	17.247	1839	14	4	5	0	4	5	0	0	4	0.714286	1.25	1	0.357143	0

## Sheet: Svalbard (AB)
				GeneMark	Hits to:							Bowtie2	Pfam	Hits to database / # Pfam hits				Phylogenetic markers
Circular scaffolds	Length	Cov	Reads	genes	Pfam	refseqvirus	pog7infpq	pog10	ACLAME plasmid	refseqmito	SILVA_tblastx	circular mappings	% Unknown genes	refvir/pfam	pog10bp/pfam	plas/genes	refseqmito/pfam	TerL	PhoH	PolB	MCP (NCLDV)	Other
AB_33kmer_contig_642	117148	14.233	16709	166	28	29	0	19	7	2	0	5	0.831325	1.03571	0.678571	0.0421687	0.0714286	TerL	PhoH	PolB
AB_43kmer_contig_1778	51661	18.713	9800	70	16	16	0	9	6	0	0	16	0.771429	1	0.5625	0.0857143	0	TerL
AB_24kmer_contig_7786	46526	21.084	9888	59	15	24	2	16	4	0	0	11	0.745763	1.6	1.06667	0.0677966	0	TerL
AB_33kmer_contig_3811	44698	11.173	5095	63	7	9	0	6	2	0	0	2	0.888889	1.28571	0.857143	0.031746	0	TerL
AB_33kmer_contig_2735	44342	23.86	10658	48	6	21	0	4	2	0	0	8	0.875	3.5	0.666667	0.0416667	0	TerL
AB_24kmer_contig_20	43293	41.734	18256	54	10	7	0	6	4	0	0	27	0.814815	0.7	0.6	0.0740741	0	TerL
AB_63kmer_contig_467	42540	43.192	18704	73	17	26	0	19	5	0	0	19	0.767123	1.52941	1.11765	0.0684932	0
AB_43kmer_contig_767	38581	64.66	25134	62	15	19	0	10	5	0	0	39	0.758065	1.26667	0.666667	0.0806452	0	TerL
AB_53kmer_contig_923	36212	50.771	18550	42	9	7	0	5	4	0	0	25	0.785714	0.777778	0.555556	0.0952381	0
Linear scaffolds
AB_63kmer_contig_28	89198	24.745	22116	108	19	35	2	21	12	0	0	0	0.824074	1.84211	1.10526	0.111111	0		PhoH
AB_53kmer_contig_508	80133	32.64	26142	96	29	29	0	7	13	0	0	0	0.697917	1	0.241379	0.135417	0
AB_53kmer_contig_1270	74809	28.333	21565	89	13	13	0	7	2	1	0	0	0.853933	1	0.538462	0.0224719	0.0769231	TerL
AB_53kmer_contig_2165	59657	20.877	12593	41	9	6	0	6	4	0	1	0	0.780488	0.666667	0.666667	0.097561	0
AB_33kmer_contig_1950	55974	13.283	7496	79	23	18	0	11	9	0	0	0	0.708861	0.782609	0.478261	0.113924	0
AB_33kmer_contig_3238	53511	15.026	8138	83	24	51	0	4	4	0	0	0	0.710843	2.125	0.166667	0.0481928	0				MCP
AB_24kmer_contig_1162	53003	29.899	16066	86	12	13	0	8	10	0	0	0	0.860465	1.08333	0.666667	0.116279	0
AB_63kmer_contig_84	51018	86.165	44763	65	11	13	0	9	4	0	0	0	0.830769	1.18182	0.818182	0.0615385	0
AB_63kmer_contig_25	50083	34.48	17514	75	8	12	0	6	1	0	0	0	0.893333	1.5	0.75	0.0133333	0
AB_33kmer_contig_3099	45797	14.224	6525	61	23	31	0	6	12	0	0	0	0.622951	1.34783	0.26087	0.196721	0			PolB	MCP	AVS (Phycod)
AB_33kmer_contig_795	42281	55.217	23881	45	9	8	0	1	6	0	0	0	0.8	0.888889	0.111111	0.133333	0
AB_33kmer_contig_524	39883	34.063	13941	58	6	13	0	8	5	0	0	0	0.896552	2.16667	1.33333	0.0862069	0
AB_63kmer_contig_429	39636	33.277	13273	56	7	17	0	7	2	0	0	0	0.875	2.42857	1	0.0357143	0
AB_24kmer_contig_4171	37583	10.357	3902	52	14	11	4	7	5	0	0	0	0.730769	0.785714	0.5	0.0961538	0	TerL				g23 (T4-like)
AB_24kmer_contig_2083	37486	43.004	16241	50	11	10	0	8	6	1	0	0	0.78	0.909091	0.727273	0.12	0.0909091
AB_24kmer_contig_1198	37315	13.756	5176	31	8	8	1	3	1	0	0	0	0.741935	1	0.375	0.0322581	0
AB_24kmer_contig_501	37210	77.598	29519	77	7	10	0	2	9	0	0	0	0.909091	1.42857	0.285714	0.116883	0
AB_33kmer_contig_385	37192	35.446	13583	47	6	8	0	6	4	0	0	0	0.87234	1.33333	1	0.0851064	0
AB_43kmer_contig_732	37000	31.625	11706	46	15	19	0	3	6	0	0	0	0.673913	1.26667	0.2	0.130435	0
AB_43kmer_contig_45	36373	26.991	9972	28	16	9	0	3	17	0	0	0	0.428571	0.5625	0.1875	0.607143	0
AB_24kmer_contig_10218	36368	13.515	4966	51	16	13	0	7	10	0	0	0	0.686275	0.8125	0.4375	0.196078	0
AB_63kmer_contig_173	36301	51.61	18884	43	11	7	0	6	5	0	0	0	0.744186	0.636364	0.545455	0.116279	0	TerL
AB_24kmer_contig_6523	36155	11.7	4265	49	8	8	1	9	3	0	0	0	0.836735	1	1.125	0.0612245	0
AB_24kmer_contig_1010	36045	53.842	19774	36	8	7	0	2	5	0	0	0	0.777778	0.875	0.25	0.138889	0
AB_24kmer_contig_1630	35857	11.54	4144	31	5	10	3	10	2	0	0	0	0.83871	2	2	0.0645161	0
AB_33kmer_contig_357	35721	32.023	11865	67	11	15	0	5	7	0	0	0	0.835821	1.36364	0.454545	0.104478	0	TerL
AB_53kmer_contig_178	35319	52.033	18775	29	7	7	0	4	6	0	0	0	0.758621	1	0.571429	0.206897	0		PhoH
AB_33kmer_contig_2920	34518	11.998	4191	32	5	3	0	1	3	0	0	0	0.84375	0.6	0.2	0.09375	0
AB_24kmer_contig_2536	34235	42.587	14790	43	11	23	0	12	4	0	0	0	0.744186	2.09091	1.09091	0.0930233	0
AB_24kmer_contig_319	33896	53.987	18701	34	17	12	0	10	12	0	0	0	0.5	0.705882	0.588235	0.352941	0
AB_43kmer_contig_1667	33841	30.339	10607	32	6	5	0	3	2	0	0	0	0.8125	0.833333	0.5	0.0625	0
AB_43kmer_contig_694	32316	19.967	6512	64	15	26	1	17	11	1	0	0	0.765625	1.73333	1.13333	0.171875	0.0666667
AB_24kmer_contig_229	31649	14.622	4680	40	3	5	0	4	1	1	0	0	0.925	1.66667	1.33333	0.025	0.333333
AB_33kmer_contig_1107	30819	13.827	4303	27	5	4	0	3	4	1	0	0	0.814815	0.8	0.6	0.148148	0.2
AB_33kmer_contig_9189	30787	14.262	4436	38	8	6	0	3	4	0	0	0	0.789474	0.75	0.375	0.105263	0
AB_53kmer_contig_991	29372	24.622	7295	48	19	29	0	17	10	0	0	0	0.604167	1.52632	0.894737	0.208333	0		PhoH
AB_63kmer_contig_18	29358	40.144	11907	33	3	5	0	1	1	0	0	0	0.909091	1.66667	0.333333	0.030303	0
AB_53kmer_contig_395	28887	20.501	5971	36	4	7	0	1	3	0	0	0	0.888889	1.75	0.25	0.0833333	0
AB_24kmer_contig_5597	28083	12.42	3495	47	13	11	0	8	9	2	0	0	0.723404	0.846154	0.615385	0.191489	0.153846
AB_53kmer_contig_127	28019	14.059	3973	27	2	2	0	1	1	0	0	0	0.925926	1	0.5	0.037037	0
AB_43kmer_contig_1063	27507	32.496	8937	36	8	9	0	1	5	1	0	0	0.777778	1.125	0.125	0.138889	0.125
AB_43kmer_contig_1682	27304	14.566	4021	36	4	5	0	4	3	1	0	0	0.888889	1.25	1	0.0833333	0.25					Pol B2
AB_43kmer_contig_1783	27224	14.731	4079	47	8	4	0	3	3	0	0	0	0.829787	0.5	0.375	0.0638298	0
AB_43kmer_contig_5207	26835	12.906	3478	34	4	4	1	4	4	0	0	0	0.882353	1	1	0.117647	0	TerL
AB_24kmer_contig_6422	26811	12.318	3336	25	9	10	0	10	7	0	0	0	0.64	1.11111	1.11111	0.28	0
AB_24kmer_contig_5252	26725	21.167	5742	37	9	8	0	6	6	0	0	0	0.756757	0.888889	0.666667	0.162162	0
AB_53kmer_contig_1052	26569	28.475	7678	26	9	6	0	2	4	1	0	0	0.653846	0.666667	0.222222	0.153846	0.111111
AB_33kmer_contig_258	26232	14.175	3742	43	6	12	0	5	5	0	0	0	0.860465	2	0.833333	0.116279	0
AB_53kmer_contig_2086	26057	47.165	12680	55	5	8	0	4	5	0	0	0	0.909091	1.6	0.8	0.0909091	0
AB_24kmer_contig_1614	25866	10.555	2740	49	12	9	0	5	6	2	0	0	0.755102	0.75	0.416667	0.122449	0.166667
AB_24kmer_contig_3014	25749	15.265	3957	33	10	9	0	7	3	0	0	0	0.69697	0.9	0.7	0.0909091	0
AB_63kmer_contig_1182	25569	58.671	15161	36	3	4	0	4	3	0	0	0	0.916667	1.33333	1.33333	0.0833333	0	TerL
AB_63kmer_contig_49	25569	58.702	15291	27	7	4	0	2	1	0	0	0	0.740741	0.571429	0.285714	0.037037	0
AB_24kmer_contig_4403	24833	18.522	4719	27	8	8	0	5	6	0	0	0	0.703704	1	0.625	0.222222	0
AB_24kmer_contig_4587	24637	17.694	4380	25	6	6	0	4	4	0	0	0	0.76	1	0.666667	0.16	0
AB_24kmer_contig_456	24286	55.675	13882	29	6	3	1	1	6	0	0	0	0.793103	0.5	0.166667	0.206897	0
AB_53kmer_contig_1220	24102	23.723	5751	47	8	7	0	4	6	0	0	0	0.829787	0.875	0.5	0.12766	0	TerL
AB_43kmer_contig_3071	23682	32.825	7915	16	6	8	0	2	3	1	0	0	0.625	1.33333	0.333333	0.1875	0.166667			PolB		AVS (Phycod)
AB_53kmer_contig_5143	23346	38.118	9156	28	3	5	0	4	5	1	0	0	0.892857	1.66667	1.33333	0.178571	0.333333
AB_43kmer_contig_283	23188	22.504	5316	10	1	4	0	2	1	0	0	0	0.9	4	2	0.1	0
AB_33kmer_contig_1789	23027	13.022	3003	30	8	8	0	8	4	0	0	0	0.733333	1	1	0.133333	0	TerL	PhoH
AB_43kmer_contig_3738	22970	21.977	5093	38	8	8	0	5	3	0	0	0	0.789474	1	0.625	0.0789474	0
AB_53kmer_contig_4645	22056	33.835	7524	19	1	2	0	1	2	0	0	0	0.947368	2	1	0.105263	0
AB_24kmer_contig_4216	21745	17.975	4010	22	6	9	0	3	4	0	0	0	0.727273	1.5	0.5	0.181818	0
AB_63kmer_contig_228	21617	50.024	11054	15	4	5	0	1	1	0	0	0	0.733333	1.25	0.25	0.0666667	0
AB_33kmer_contig_2553	21557	40.956	9003	28	5	13	0	4	3	0	0	0	0.821429	2.6	0.8	0.107143	0
AB_63kmer_contig_330	21394	39.476	8621	44	7	6	0	6	5	0	0	0	0.840909	0.857143	0.857143	0.113636	0
AB_53kmer_contig_495	21370	28.811	6223	19	1	9	0	2	0	0	0	0	0.947368	9	2	0	0
AB_53kmer_contig_629	21224	26	5579	32	5	3	0	1	3	0	0	0	0.84375	0.6	0.2	0.09375	0
AB_33kmer_contig_2782	20865	14.401	3037	25	9	12	0	8	5	0	0	0	0.64	1.33333	0.888889	0.2	0
AB_24kmer_contig_1972	20763	35.791	7813	25	3	9	0	2	1	0	0	0	0.88	3	0.666667	0.04	0
AB_24kmer_contig_3619	20538	17.435	3731	36	3	8	0	1	3	0	0	0	0.916667	2.66667	0.333333	0.0833333	0
AB_33kmer_contig_16	20324	30.645	6427	30	4	5	0	3	1	0	0	0	0.866667	1.25	0.75	0.0333333	0
AB_63kmer_contig_1571	19862	54.978	11316	37	9	14	0	10	4	0	0	0	0.756757	1.55556	1.11111	0.108108	0
AB_43kmer_contig_2689	19666	25.778	5251	22	6	6	1	4	5	0	0	0	0.727273	1	0.666667	0.227273	0
AB_24kmer_contig_1932	19622	11.291	2229	31	6	7	0	2	3	1	0	0	0.806452	1.16667	0.333333	0.0967742	0.166667
AB_53kmer_contig_2003	19349	50.797	10168	30	8	8	0	4	4	0	0	0	0.733333	1	0.5	0.133333	0
AB_43kmer_contig_13358	19174	14.61	2832	20	3	10	0	2	0	0	0	0	0.85	3.33333	0.666667	0	0
AB_53kmer_contig_2532	19050	31.62	6199	38	2	1	0	1	2	0	0	0	0.947368	0.5	0.5	0.0526316	0
AB_43kmer_contig_927	18831	21.312	4107	16	2	11	0	3	2	0	0	0	0.875	5.5	1.5	0.125	0	TerL
AB_63kmer_contig_1179	18685	23.014	4331	25	1	7	0	3	0	0	0	0	0.96	7	3	0	0
AB_33kmer_contig_518	18638	31.065	5976	21	6	3	0	1	2	0	0	0	0.714286	0.5	0.166667	0.0952381	0
AB_33kmer_contig_1037	18304	28.535	5444	27	2	5	2	3	3	0	0	0	0.925926	2.5	1.5	0.111111	0
AB_33kmer_contig_10727	18298	10.012	1836	23	11	7	0	3	6	0	0	0	0.521739	0.636364	0.272727	0.26087	0
AB_24kmer_contig_873	18242	19.716	3700	30	6	6	1	4	2	0	0	0	0.8	1	0.666667	0.0666667	0
AB_63kmer_contig_1371	18166	39.689	7465	31	5	5	0	4	7	0	0	0	0.83871	1	0.8	0.225806	0
AB_24kmer_contig_9975	18138	10.979	2018	23	3	4	1	3	3	0	0	0	0.869565	1.33333	1	0.130435	0
AB_33kmer_contig_2440	18117	21.306	4007	33	2	6	0	1	0	0	0	0	0.939394	3	0.5	0	0
AB_24kmer_contig_3474	18028	12.434	2265	35	5	5	0	1	2	0	0	0	0.857143	1	0.2	0.0571429	0
AB_24kmer_contig_478	17959	10.897	1961	33	8	12	0	1	4	1	0	0	0.757576	1.5	0.125	0.121212	0.125
AB_63kmer_contig_863	17782	31.299	5609	24	7	8	0	2	2	0	0	0	0.708333	1.14286	0.285714	0.0833333	0
AB_53kmer_contig_295	17768	52.867	9575	20	9	11	0	5	5	0	0	0	0.55	1.22222	0.555556	0.25	0
AB_63kmer_contig_220	17701	55.573	10097	18	1	3	0	1	1	0	0	0	0.944444	3	1	0.0555556	0
AB_53kmer_contig_504	17496	49.082	8737	7	1	1	0	1	0	0	0	0	0.857143	1	1	0	0
AB_24kmer_contig_1275	17336	12.937	2294	33	4	7	0	2	7	0	0	0	0.878788	1.75	0.5	0.212121	0
AB_53kmer_contig_1489	17320	21.113	3694	17	0	0	0	0	0	0	0	0	1
AB_53kmer_contig_699	17144	24.083	4266	36	7	5	0	3	3	0	0	0	0.805556	0.714286	0.428571	0.428571	0
AB_24kmer_contig_1432	17035	97.641	17040	40	4	6	0	3	2	0	0	0	0.9	1.5	0.75	0.5	0		PhoH
AB_43kmer_contig_3109	17027	22.3	3867	17	1	4	0	4	1	0	0	0	0.941176	4	4	1	0
AB_33kmer_contig_6422	16735	13.95	2360	19	4	3	0	3	4	0	0	0	0.789474	0.75	0.75	1	0
AB_43kmer_contig_3760	16326	20.568	3379	21	4	6	0	3	2	1	0	0	0.809524	1.5	0.75	0.5	0.25
AB_24kmer_contig_4071	16179	29.493	4890	21	3	5	0	3	2	0	0	0	0.857143	1.66667	1	0.666667	0
AB_24kmer_contig_4486	16122	12.48	2043	14	1	1	0	1	2	0	0	0	0.928571	1	1	2	0
AB_63kmer_contig_1084	16003	51.621	8431	19	7	6	0	3	5	0	0	0	0.631579	0.857143	0.428571	0.714286	0
AB_53kmer_contig_2269	15949	33.003	5285	13	7	6	0	2	5	0	0	0	0.461538	0.857143	0.285714	0.714286	0
AB_33kmer_contig_8352	15943	16.424	2654	20	4	6	0	3	1	0	0	0	0.8	1.5	0.75	0.25	0
AB_43kmer_contig_977	15907	22.86	3691	13	3	3	0	2	1	0	0	0	0.769231	1	0.666667	0.333333	0
AB_33kmer_contig_6216	15800	14.457	2335	14	7	8	0	3	4	0	0	0	0.5	1.14286	0.428571	0.571429	0
AB_33kmer_contig_8765	15720	24.548	4020	24	3	3	1	3	0	0	0	0	0.875	1	1	0	0	TerL
AB_53kmer_contig_1069	15671	31.53	5015	15	6	3	0	1	5	1	0	0	0.6	0.5	0.166667	0.833333	0.166667
AB_43kmer_contig_4891	15604	16.828	2641	21	14	15	0	10	5	0	0	0	0.333333	1.07143	0.714286	0.357143	0
AB_33kmer_contig_9938	15489	14.974	2390	10	4	4	0	2	2	0	0	0	0.6	1	0.5	0.5	0
AB_33kmer_contig_2700	15485	22.088	3457	18	8	11	0	6	3	0	0	0	0.555556	1.375	0.75	0.375	0
AB_24kmer_contig_8998	15463	12.135	1886	21	3	7	0	8	1	0	0	0	0.857143	2.33333	2.66667	0.333333	0
AB_43kmer_contig_3337	15446	31.733	4901	23	7	8	0	2	1	0	0	0	0.695652	1.14286	0.285714	0.142857	0				MCP
AB_24kmer_contig_1607	15262	10.384	1601	17	1	2	0	1	0	0	0	0	0.941176	2	1	0	0
AB_43kmer_contig_5619	15044	13.931	2153	7	0	2	0	0	0	0	0	0	1
AB_63kmer_contig_1344	15006	31.345	4782	19	2	2	0	1	1	0	0	0	0.894737	1	0.5	0.5	0

## Sheet: CGS groups
Group on	Notable features (BLASTX of gene predictons,					genemark	Hits to:							Bowtie2	Pfam	Hits to database / # Pfam hits
genome tree	GenBank NR, E-value < 10-5)	Circular scaffolds	Length (bp)	Coverage	Reads	genes	Pfam	refseqvirus	pog7infpq	pog10	ACLAME plasmid	refseqmito	SILVA_tblastx	circular mappings	% Unknown genes	refvir/pfam	pog10bp/pfam	plas/genes
G1	VirE (Virulence)	CY1_24kmer_contig_716	37683	225.779	85925	53	7	7	0	6	5	0	0	31	0.867925	1	0.857143	0.0943396
	VirE (Virulence), Terminase	CY1_24kmer_contig_11561	38498	12.55	4837	52	10	9	1	6	1	0	0	7	0.807692	0.9	0.6	0.0192308
	ParA, ParB, Integrase, IbrA/B CRISPR/Cas system	CY1_63kmer_contig_1964	80578	30.154	24658	97	25	18	0	9	15	1	0	10	0.742268	0.72	0.36	0.154639
	IbrA, IBrB/ParBc	CY1_24kmer_contig_2481	54228	61.229	33362	69	22	14	1	9	9	0	0	33	0.681159	0.636364	0.409091	0.130435
2		CY1_63kmer_contig_3622	46397	50.559	23472	66	10	11	0	4	5	0	0	5	0.848485	1.1	0.4	0.0757576
		ML_53kmer_contig_4264	40814	29.471	12190	65	12	20	0	13	6	0	0	15	0.815385	1.66667	1.08333	0.0923077
		CY1_63kmer_contig_424	74172	57.37	43093	101	15	9	0	6	9	0	0	35	0.851485	0.6	0.4	0.0891089
		CY1_43kmer_contig_6890	32795	14.206	4645	47	6	9	0	5	4	0	0	6	0.87234	1.5	0.833333	0.0851064
		CY1_63kmer_contig_699	30365	285.81	86604	45	3	5	0	3	1	0	0	263	0.933333	1.66667	1	0.0222222
	ParBc	CY1_53kmer_contig_2818	55434	24.856	14154	85	16	24	2	10	11	0	0	7	0.811765	1.5	0.625	0.129412
		ML_33kmer_contig_5	36683	69.747	25818	54	5	7	0	4	1	0	0	9	0.907407	1.4	0.8	0.0185185
3		AB_63kmer_contig_467	42540	43.192	18704	73	17	26	0	19	5	0	0	19	0.767123	1.52941	1.11765	0.0684932
		AB_43kmer_contig_1778	51661	18.713	9800	70	16	16	0	9	6	0	0	16	0.771429	1	0.5625	0.0857143
		CY1_24kmer_contig_1639	35400	15.894	5651	48	10	7	0	6	4	0	0	3	0.791667	0.7	0.6	0.0833333
	ParBc, DNA_circ_N	CY1_33kmer_contig_1359	47364	16.436	7813	68	21	19	0	10	8	0	0	11	0.691176	0.904762	0.47619	0.117647
4	Cyanobacteria homology (Nostoc punctiforme prophage)	AB_33kmer_contig_642	117148	14.233	16709	166	28	29	0	19	7	2	0	5	0.831325	1.03571	0.678571	0.0421687
		CY1_63kmer_contig_251	230473	29.684	68687	266	40	41	0	16	15	0	0	10	0.849624	1.025	0.4	0.056391
5		CY1_33kmer_contig_1470	32760	27.35	9877	49	13	14	0	11	2	0	0	3	0.734694	1.07692	0.846154	0.0408163
		CY1_24kmer_contig_4303	82463	19.149	15740	136	27	28	2	19	13	0	0	10	0.801471	1.03704	0.703704	0.0955882
		AB_53kmer_contig_923	36212	50.771	18550	42	9	7	0	5	4	0	0	25	0.785714	0.777778	0.555556	0.0952381
6		CY1_43kmer_contig_4603	40728	19.073	7905	50	8	12	1	6	4	0	0	18	0.84	1.5	0.75	0.08
		CY1_24kmer_contig_253	38334	115.499	44752	38	6	9	0	4	2	0	0	61	0.842105	1.5	0.666667	0.0526316
7		CY1_33kmer_contig_7348	34340	14.081	4848	38	11	18	0	12	8	0	0	4	0.710526	1.63636	1.09091	0.210526
		ML_43kmer_contig_2231	36900	93.415	34789	54	15	17	0	12	6	0	0	78	0.722222	1.13333	0.8	0.111111
		ML_53kmer_contig_1674	34925	93.65	33403	49	9	15	0	8	6	0	0	96	0.816327	1.66667	0.888889	0.122449
G8 (Satellite phage plasmid)	Photolyase, Phage Integrase, Primase, Cro/Cl	CY1_53kmer_contig_534	14105	18.206	2579	16	7	6	0	3	5	0	0	6	0.5625	0.857143	0.428571	0.3125
	Prim-pol (P4 like with D5_N region), Integrase	CY1_53kmer_contig_1886	15192	22.858	3506	10	3	3	0	3	3	1	0	9	0.7	1	1	0.3
	ParB, Terminase,Resolvase, Phage tail, Prim-Pol, Integrase(P4)	ML_43kmer_contig_3791	15770	48.552	7814	23	7	6	0	6	6	0	0	34	0.695652	0.857143	0.857143	0.26087
9		CY1_24kmer_contig_172	44120	21.166	9397	77	13	14	0	9	1	0	0	13	0.831169	1.07692	0.692308	0.012987
		ML_63kmer_contig_1849	85669	25.33	21635	101	12	21	1	9	4	0	0	9	0.881188	1.75	0.75	0.039604
G10	Integrase, Terminase	CY1_53kmer_contig_17	37329	92.642	34503	57	10	10	0	8	6	1	0	72	0.824561	1	0.8	0.105263
	ParA,ParB, Toxin (PemK), Antitoxin*	ML_43kmer_contig_489	37582	69.699	26112	56	12	11	1	9	8	0	0	56	0.785714	0.916667	0.75	0.142857
	Antitoxin (RelB), ParB	ML_33kmer_contig_2393	38190	40.008	15245	60	12	9	0	6	5	0	0	5	0.8	0.75	0.5	0.0833333
	Toxin, Antitoxin (P2 like) , Integrase, ParA	CY1_53kmer_contig_144	15551	20.169	3130	25	7	4	0	2	6	0	0	23	0.72	0.571429	0.285714	0.24
11		CY1_63kmer_contig_982	35860	29.871	10779	58	8	20	0	6	4	0	0	26	0.862069	2.5	0.75	0.0689655
		CY1_33kmer_contig_46	37632	2145.21	819974	51	12	20	0	10	6	0	0	1823	0.764706	1.66667	0.833333	0.117647
		AB_43kmer_contig_767	38581	64.66	25134	62	15	19	0	10	5	0	0	39	0.758065	1.26667	0.666667	0.0806452
12		CY1_43kmer_contig_3134	37016	31.596	11777	55	9	8	0	6	5	1	0	3	0.836364	0.888889	0.666667	0.0909091
		CY1_33kmer_contig_1812	42127	28.292	11967	66	10	12	0	9	4	1	0	21	0.848485	1.2	0.9	0.0606061
		CY1_53kmer_contig_2410	41742	41.9	17580	54	7	11	0	7	4	2	0	6	0.87037	1.57143	1	0.0740741
13		AB_24kmer_contig_7786	46526	21.084	9888	59	15	24	2	16	4	0	0	11	0.745763	1.6	1.06667	0.0677966
14		AB_63kmer_contig_1314	10313	32.487	3419	13	4	2	0	1	2	0	0	20	0.692308	0.5	0.25	0.153846
15		ML_53kmer_contig_4248	23445	13.098	3062	20	3	5	0	2	0	0	0	5	0.85	1.66667	0.666667	0
16		CY1_63kmer_contig_6170	12700	72.834	9596	18	3	3	0	2	4	0	0	27	0.833333	1	0.666667	0.222222
17		CY1_33kmer_contig_3458	16965	15.216	2590	21	5	4	0	3	5	0	0	12	0.761905	0.8	0.6	0.238095
18		AB_24kmer_contig_20	43293	41.734	18256	54	10	7	0	6	4	0	0	27	0.814815	0.7	0.6	0.0740741
19		CY1_24kmer_contig_7781	17032	59.938	10209	21	2	3	0	1	1	1	0	17	0.904762	1.5	0.5	0.047619
20		AB_33kmer_contig_2735	44342	23.86	10658	48	6	21	0	4	2	0	0	8	0.875	3.5	0.666667	0.0416667
21		CY1_43kmer_contig_549	42610	214.341	91456	47	8	17	0	9	4	0	0	360	0.829787	2.125	1.125	0.0851064
22		AB_33kmer_contig_3811	44698	11.173	5095	63	7	9	0	6	2	0	0	2	0.888889	1.28571	0.857143	0.031746
23		CY1_43kmer_contig_7401	14020	18.163	2774	22	1	1	0	1	1	0	0	7	0.954545	1	1	0.0454545
24		CY1_24kmer_contig_1286	13195	34.947	4755	18	4	3	0	1	3	0	0	20	0.777778	0.75	0.25	0.166667
25	Virophage	CY1_24kmer_contig_6609	12595	48.335	6079	16	3	5	0	0	0	0	0	32	0.8125	1.66667	0	0
26		ML_43kmer_contig_3713	38898	12.22	4745	62	11	14	0	10	4	0	1	4	0.822581	1.27273	0.909091	0.0645161
27		ML_53kmer_contig_6570	42514	24.696	10520	56	8	5	0	4	4	0	0	7	0.857143	0.625	0.5	0.0714286

## Sheet: attP-attB
		putative attP			Integrase			relative	attB exact matches			attB location
Phage scaffold	bp	start	end	% ID	Start		end	to attP	Acession	Group	Match	start		end	tRNA	E value
CY1_33kmer_contig_1470	40	28093	28132	100	27028	-	28056	37	BAGH01000010	Actinobacteria	Nocardia tenerifensis	6680	-	6755	Arg	3e-11
CY1_43kmer_contig_2205	32	58778	58809	100	52859	-		-344	ARBC01000028	Gammaproteobacteria	Lamprocystis purpurea	31775	-	31864	Ser	2e-06
CY1_43kmer_contig_9289	48	9050	9097	100	6599	-	7809	1246	AUED01000002	Gammaproteobacteria	Pseudomonas vranovensis	179428	-	179503	Phe	5e-16
CY1_53kmer_contig_17	57	21203	21259	100	36664	-	37277	15405	AUHI01000023	Firmicutes	Halalkalibacillus halophilus	8925	-	8851	Asn	1e-20
ML_24kmer_contig_2669	29	44336	44364	100	44393	-	45559	-29	AY741371	Haptophyceae	Emiliania huxleyi	41464	-	41547	Leu	7e-05
ML_33kmer_contig_9434	44	11169	11212	100	11164	-	11799	5	AUFT01000015	Actinobacteria	Saxeibacter lacteus	124417	-	124344	Gly	9e-14
ML_53kmer_contig_4264	30	10928	10957	100	10099	-	10899	29	BARL01000001	Alphaproteobacteria	Gluconobacter frateurii	1032473	-	1032384	Ser	1e-05
attB site on phage match but no integrase found
ML_33kmer_contig_7355	31	6724	6754	100					AMZN01000066	Bacteroidetes	Fulvivirga imtechensis	58130	-	58045	Leu	1e-06
ML_53kmer_contig_1674	28	20861	20888	100					AUKW01000012	Actinobacteria	Streptomyces sp.	9297	-	9385	Arg	0.0001
ML_63kmer_contig_4539	33	91171	91203	100					ABHH01000050	Firmicutes	Carnobacterium sp.	6341	-	6256	Leu	6e-07
CY1_63kmer_contig_982	60	18206	18265	100	Gap in gene prediction arount attP				BANP01000035	Betaproteobacteria	Acidovorax sp.	84	-	159	Trp	2e-22
AB_53kmer_contig_991	28	24762	24789	100					ATYW01000013	Actinobacteria	Glycomyces tenuis	188205	-	188134		0.0001
CY1_24kmer_contig_20355	41	17019	17059	100	Gene prediction unsucessfull				ARFB01000012	Bacteroidetes	Segetibacter koreensis	201005	-	200932	Ala	7e-12
CY1_33kmer_contig_7680	36	18494	18529	100					ARBR01000002	Bacteroidetes	Lewinella cohaerens	131190	-	131115	Trp	7e-09

## Sheet: CRISPRs
CY1_63kmer_contig_1964
Crispr Rank in the sequence: 1
Crispr_begin_position: 55576	Crispr_end_position: 57873
DR: CGAGCCACCCCCACGCGTGTGGGGAAGAG	DR_length: 29	Number_of_spacers: 37
55605	32	TAGTCTCCAAGGAACGTATACGTTTCCGGGTA
55666	32	GACCGAGGCGAGCGCGTCATGCGCGGCGGCGT
55727	33	TACGCGTCGCATGCCCTAGGCTAGCGGTAGGGG
55789	32	TGGCTCCCATTCACACACAATCGTGACGAACC
55850	32	CGATCAAACGATCGCCAAACAGCGCGTAAGCG
55911	32	AGGGACCGCCTCTTTCTTTTATGCCGCTTTCT
55972	32	AATGTCACGGCCCGTTAATTCTTTCATGAGTG
56033	32	CCGTCTTGTTGACATTAGAGGTCATGATCATC
56094	32	TGATGAAATGAGAGAATACAGCTTACCTGTAT
56155	32	TTCGATAAAACTACGGATAACATCGGGTTTTA
56216	32	GTTCATAAAAGTAGAGATACCATTGATTGAGA
56277	32	TGCAGGTACCGTTCTGGCATGAACTCGCGACG
56338	33	GTCCTGCCAGGCTGCCGATGGCTTCGTATTCTG
56400	33	TATCAGTTGGCACCCCATCATCCGAATGTGTTA
56462	32	AGCCTGCACAATATCCTTTCTTGTTTTTCTTG
56523	32	TCCAAAAAATCGAGCAGTCGCTGTAGATATTT
56584	32	CCGATCAAAATTATTCGTGCGTGCCGAATAGG
56645	32	AATCTATAGTGAGGGGCCAGTATTAGGGGGTG
56706	33	GATCGATTAGTTGTTGCTCAGCCCGTGCTTTTT
56768	32	TGGCTACCGGAATTCCGCGCAACCCTAAGCTT
56829	32	GAATTGAGGGAGCAAGAAGTCAATTTGAGAGA
56890	33	GCCCGCCGCATTTGGGCCGAAACACTATTCATT
56952	32	CATGCTACTCAGTGTGTAGTGACTATGAAAGC
57013	34	TCATCAGCGGGTTGCACCTCGCACAGATTACTGA
57076	34	GCGACCATAACGGGAACGTCAAGCGATCGGCCCA
57139	32	GAACTCGTGGATATCAAACGCTACATGAACAT
57200	32	AATATAAGTAGGGAGTAGATCACGATGTGTAA
57261	32	AACCCAGATGCTGCCTACTCTTGGCATAATTC
57322	32	CAGTGACAATGCTATTTTTGATTTTGATGTAG
57383	34	AACCATCACCGAGCAGATCGTGAAGCGATTCCGC
57446	32	CAGGCTTTTTTCTTCATGCGCAGGGCAAGTTG
57507	32	GATCTGCCTGGCGTGGTGCATACGCGGCGCTA
57568	32	AGAGTTAGATCAAATCGACAGCGGTGTCCATG
57629	32	TTGATCCCGAATCATTGGCGGATCTGTCCGAT
57690	32	AAAGTTAAAGAGTGTGTGTGGATAGCGAATTG
57751	33	ACCTTTTGCATTACTGGCAACGACACAACTTAA
57813	32	GTCATTCAGTCCGATGACGTGCCCGTACTCAT
Crispr Rank in the sequence: 2
# Crispr_begin_position: 59826	Crispr_end_position: 60406
# DR: CGAGCCACCCCCACCCGCGTGGGGAAGAG	DR_length: 29	Number_of_spacers: 9
Spacer_begin_position	Spacer_length	Spacer_sequence
59855	32	CCCGTTTCCATTCCTACTGATAATGAAGGCTA
59916	33	ATAGCGAATGCACAGGCACGCCACACATTGATC
59978	33	AAATCGGTCAGCCGTCGGGTGAGTGCTGTGATG
60040	32	CTGCACATGTTGCGAATCTTCGCCCGTCGCCA
60101	32	ATAGCGAATCGTGCGTTGCTGCGTCACTCCAT
60162	32	GCGTGGTCGGTGGTTTTCTCCTCTAGCCCCTT
60223	32	ATCTATTCGCATGTTGGATCATTGCCTGCGAG
60284	32	ACTTTAATATATAGTGAAAACTATTTGGGTTT
60345	33	TTTGTAGTTGCTATCAAATTGACAGCGGCATGA
Crispr Rank in the sequence: 3
# Crispr_begin_position: 72097	Crispr_end_position: 72920
# DR: CGAGCCACCCCCACGCGTGTGGGGAAGAG	DR_length: 29	Number_of_spacers: 13
Spacer_begin_position	Spacer_length	Spacer_sequence
72126	32	GACGAAGAAGCTCAAGCGAGAAAGATTTACCA
72187	32	GGTGTCTGGCGAGCACGGCGTTCAAGAACTTG
72248	32	AGCTTGCTGAGTTTATTTGACGGTTCACAGAT
72309	32	TTCGTTGACATCAAGATCGAAAAAGTGTGCTG
72370	32	TACGAAGAAGTTCAAGCGAGAAAGATTTACCA
72431	32	CTCGTCCACGCCTGATCCGATCGATCAGGTCT
72492	32	TGCATATCTCGAATCTGAACTAAATATTCTTC
72553	32	TAATCAGCAAGGTCCTATGTCCTGATCTTGGG
72614	32	GTAAAAACCAAAGATGGTGCCATTGCAACACA
72675	33	CACTAGCACCAGTACTTACCTTAATGTTTCTTC
72737	32	CCGCTAGTTCCCATAGTTTATCAGGATCTAAA
72798	33	ACAGACCTACCACAGACGTAACCACAGATCTCT
72860	32	ACGTTCGCGATGGAGTGTAATCGTTGTGCTGT

## Sheet: ICTV genomes for Fig. 5
GenBank acession numer and virus name	ICTV classification
gi|108861984|ref|NC_008152.1|_Enterobacteria_phage_K1-5	Sp6likevirus	Podoviridae
gi|109289986|ref|NC_008208.1|_Aeromonas_phage_25	T4likevirus	Myoviridae
gi|109302896|ref|NC_008193.1|_Pasteurella_phage_F108	Hpunalikevirus	Myoviridae
gi|115304338|ref|NC_008367.1|_Phormidium_phage_Pf-WMP4	Unassigned	Podoviridae
gi|119953744|ref|NC_008724.1|_Acanthocystis_turfacea_Chlorella_virus_1	Chlorovirus	Phycodnaviridae
gi|12248100|ref|NC_002649.1|_Bacillus_phage_GA-1	Phi29likevirus	Podoviridae
gi|124300942|ref|NC_008376.2|_Geobacillus_phage_GBSV1
gi|125999960|ref|NC_009014.1|_Erwinia_amylovora_phage_Era103	Sp6likevirus	Podoviridae
gi|126010846|ref|NC_009016.1|_Vibrio_phage_VP882	Hapunalikevirus	Myoviridae
gi|13242472|ref|NC_002687.1|_Ectocarpus_siliculosus_virus_1	Phaeovirus	Phycodnaviridae
gi|134287335|ref|NC_009231.1|_Clostridium_phage_phiC2	Phicd119likevirus	Myoviridae
gi|134288688|ref|NC_009236.1|_Burkholderia_phage_phiE12-2_chromosome
gi|134288739|ref|NC_009234.1|_Burkholderia_phage_phiE202_chromosome
gi|134288788|ref|NC_009237.1|_Burkholderia_phage_phiE255_chromosome
gi|148747799|ref|NC_009551.1|_Phormidium_phage_Pf-WMP3	Unassigned	Podoviridae
gi|149882900|ref|NC_009604.1|_Burkholderia_phage_BcepNY3	Bcep78likevirus	Myoviridae
gi|151266287|ref|NC_009643.1|_Actinomyces_phage_Av-1	Unassigned	Podoviridae
gi|155370093|ref|NC_007804.2|_Escherichia_phage_phiV10	Epsilon15likevirus	Podoviridae
gi|157311004|ref|NC_009817.1|_Lactococcus_phage_KSY1	Unassigned	Podoviridae
gi|157929273|ref|NC_009884.1|_Acidianus_filamentous_virus_2	Deltalipothrixvirus	Lipothrixviridae
gi|157952304|ref|NC_009898.1|_Paramecium_bursaria_Chlorella_virus_NY2A	Chlorovirus	Phycodnaviridae
gi|158267608|ref|NC_003214.2|_Sulfolobus_islandicus_filamentous_virus	Betalipothrixvirus	Lipothrixviridae
gi|158518661|ref|NC_009542.2|_Aeromonas_phage_phiO18P	Hpunalikevirus	Myoviridae
gi|159192286|ref|NC_001421.2|_Enterobacteria_phage_PRD1	Tectivirus	Tectiviridae
gi|159341058|ref|NC_009965.1|_Acidianus_rod-shaped_virus_1	Rudivirus	Rudiviridae
gi|160688416|ref|NC_009986.1|_Sulfolobus_spindle-shaped_virus_4	Alphafusellovirus	Fuselloviridae
gi|162135082|ref|NC_010116.1|_Pseudomonas_phage_YuA	Yualikevirus	Siphoviridae
gi|162329288|ref|NC_010155.1|_Acidianus_filamentous_virus_3	Betalipothrixvirus	Lipothrixviridae
gi|162329357|ref|NC_010152.1|_Acidianus_filamentous_virus_6	Betalipothrixvirus	Lipothrixviridae
gi|162329424|ref|NC_010153.1|_Acidianus_filamentous_virus_7	Betalipothrixvirus	Lipothrixviridae
gi|162329482|ref|NC_010154.1|_Acidianus_filamentous_virus_8	Betalipothrixvirus	Lipothrixviridae
gi|165970234|ref|NC_010275.1|_Vibrio_phage_kappa	Hpunalikevirus	Myoviridae
gi|167583555|ref|NC_010324.1|_Enterobacteria_phage_phiEco32	Phieco32likevirus	Podoviridae
gi|167600373|ref|NC_010325.1|_Pseudomonas_phage_LUZ24	Luz24likevirus	Podoviridae
gi|167832345|ref|NC_010342.1|_Halomonas_phage_phiHAP-1	Hapunalikevirus	Myoviridae
gi|171473648|ref|NC_010537.1|_Acidianus_filamentous_virus_9	Betalipothrixvirus	Lipothrixviridae
gi|17313217|ref|NC_003278.1|_Pseudomonas_phage_phiCTX	P2likevirus	Myoviridae
gi|17975105|ref|NC_003313.1|_Vibrio_phage_K139	Hpunalikevirus	Myoviridae
gi|17981815|ref|NC_003315.1|_Haemophilus_phage_HP2	Hpunalikevirus	Myoviridae
gi|18640469|ref|NC_003390.1|_Synechococcus_phage_P60	Unassigned	Podoviridae
gi|194186868|ref|NC_011048.1|_Bacillus_phage_phi29	Phi29likevirus	Podoviridae
gi|195982531|ref|NC_011132.1|_Sputnik_virophage
gi|197261329|ref|NC_011165.1|_Pseudomonas_phage_LBL3	Pbunalikevirus	Myoviridae
gi|197261417|ref|NC_011166.1|_Pseudomonas_phage_LMA2	Pbunalikevirus	Myoviridae
gi|197322349|ref|NC_011183.1|_Feldmannia_species_virus	Phaeovirus	Phycodnaviridae
gi|197322349|ref|NC_011183.1|_Feldmannia_species_virus	Phaeovirus	Phycodnaviridae
gi|197322500|ref|NC_009811.2|_Listeria_phage_A511	Twortlikevirus	Myoviridae
gi|198449227|ref|NC_011217.1|_Sulfolobus_spindle-shaped_virus_5	Alphafusellovirus	Fuselloviridae
gi|209901237|ref|NC_011398.1|_Clostridium_phage_phiCD27	Phicd119likevirus	Myoviridae
gi|209972829|ref|NC_011421.1|_Bacillus_phage_SPO1	Spounalikevirus	Myoviridae
gi|211956446|ref|NC_011523.1|_Bacillus_phage_AP50	Tectivirus	Tectiviridae
gi|212671382|ref|NC_011534.1|_Kluyvera_phage_Kvp1	T7likevirus	Podoviridae
gi|218148540|ref|NC_011703.1|_Pseudomonas_phage_14-1	Pbunalikevirus	Myoviridae
gi|218457801|ref|NC_011756.1|_Pseudomonas_phage_SN	Pbunalikevirus	Myoviridae
gi|219523869|ref|NC_011810.1|_Pseudomonas_phage_PB1	Pbunalikevirus	Myoviridae
gi|219681259|ref|NC_011811.1|_Erwinia_phage_phiEa21-4	Felixounalikevirus	Myoviridae
gi|22122227|ref|NC_004087.1|_Sulfolobus_islandicus_rod-shaped_virus_1	Rudivirus	Rudiviridae
gi|22122273|ref|NC_004086.1|_Sulfolobus_islandicus_rod-shaped_virus_2	Rudivirus	Rudiviridae
gi|22855148|ref|NC_004165.1|_Bacillus_phage_B103	Phi29likevirus	Podoviridae
gi|255928922|ref|NC_013085.1|_Synechococcus_phage_S-RSM4
gi|260665870|ref|NC_013288.1|_Ostreococcus_tauri_virus_1
gi|270281746|ref|NC_013585.1|_Acidianus_spindle-shaped_virus_1	Betafusellovirus	Fuselloviridae
gi|270281785|ref|NC_013587.1|_Sulfolobus_spindle-shaped_virus_6	Betafusellovirus	Fuselloviridae
gi|270281819|ref|NC_013588.1|_Sulfolobus_spindle-shaped_virus_7	Alphafusellovirus	Fuselloviridae
gi|27151468|ref|NC_003907.2|_Vibrio_phage_VpV262	Unassigned	Podoviridae
gi|29134936|ref|NC_004629.1|_Pseudomonas_phage_phiKZ	Phikzlikevirus	Myoviridae
gi|29366675|ref|NC_000866.4|_Enterobacteria_phage_T4	T4likevirus	Myoviridae
gi|295441838|ref|NC_014099.1|_Sulfolobus_turreted_icosahedral_virus_2	Alphaturrivirus	Turriviridae
gi|29565721|ref|NC_004678.1|_Staphylococcus_phage_44AHJD	Ahjdlikevirus	Podoviridae
gi|30065704|ref|NC_004745.1|_Yersinia_phage_L-413C	P2likevirus	Myoviridae
gi|31072008|ref|NC_004814.1|_Streptococcus_phage_C1	Ahjdlikevirus	Podoviridae
gi|312281379|ref|NC_006883.2|_Prochlorococcus_phage_P-SSM2
gi|312281391|ref|NC_006884.2|_Prochlorococcus_phage_P-SSM4
gi|314055095|ref|NC_014789.1|_Ostreococcus_tauri_virus_2
gi|31880044|ref|NC_004831.2|_Enterobacteria_phage_SP6	Sp6likevirus	Podoviridae
gi|326439148|ref|NC_015230.1|_Mavirus
gi|326536151|ref|NC_015250.1|_Acinetobacter_phage_133	Unassigned	Myoviridae
gi|326536409|ref|NC_015251.1|_Aeromonas_phage_65	Unassigned	Myoviridae
gi|326781756|ref|NC_015279.1|_Synechococcus_phage_S-SM2
gi|326782024|ref|NC_015280.1|_Prochlorococcus_phage_P-HM1
gi|326782266|ref|NC_015281.1|_Synechococcus_phage_S-ShM2
gi|326782972|ref|NC_015284.1|_Prochlorococcus_phage_P-HM2
gi|326783215|ref|NC_015285.1|_Prochlorococcus_phage_Syn33
gi|326783659|ref|NC_015287.1|_Synechococcus_phage_S-SSM7
gi|326783979|ref|NC_015288.1|_Prochlorococcus_phage_Syn1
gi|330858444|ref|NC_015456.1|_Shigella_phage_Shfl1	Tunalikevirus	Siphoviridae
gi|33300811|ref|NC_005045.1|_Pseudomonas_phage_phiKMV	Phikmvlikevirus	Podoviridae
gi|333798163|ref|NC_015569.1|_Synechococcus_phage_S-CRM01
gi|338827142|ref|NC_015585.1|_Pantoea_phage_LIMEzero	Phikmvlikevirus	Podoviridae
gi|340025671|ref|NC_000852.5|_Paramecium_bursaria_Chlorella_virus_1	Chlorovirus	Phycodnaviridae
gi|351518443|ref|NC_016073.1|_Salmonella_phage_SFP10	Viunalikevirus	Myoviridae
gi|37651481|ref|NC_005135.1|_Aeromonas_phage_44RR2.8t	T4likevirus	Myoviridae
gi|38639923|ref|NC_005260.1|_Aeromonas_phage_Aeh1	Unassigned	Myoviridae
gi|38640276|ref|NC_005258.1|_Bacillus_phage_Bam35c
gi|388483859|ref|NC_006882.2|_Prochlorococcus_phage_P-SSP7	Unassigned	Podoviridae
gi|40549402|ref|NC_004466.2|_Pseudomonas_phage_PaP3	Luz24likevirus	Podoviridae
gi|40807285|ref|NC_001978.2|_Streptomyces_phage_phiC31	Phic3unalikevirus	Siphoviridae
gi|41057352|ref|NC_005340.1|_Enterobacteria_phage_PsP3	P2likevirus	Myoviridae
gi|41179361|ref|NC_005357.1|_Bordetella_phage_BPP-1	Bppunalikevirus	Podoviridae
gi|418487384|ref|NC_019444.1|_Synechococcus_phage_S-MbCM6
gi|418488631|ref|NC_019452.1|_Escherichia_phage_PhaxI	Viunalikevirus	Myoviridae
gi|418488941|ref|NC_019454.1|_Pantoea_phage_LIMElight	Phikmvlikevirus	Podoviridae
gi|422935477|ref|NC_019509.1|_Cronobacter_phage_ESP2949-1	Tunalikevirus	Siphoviridae
gi|422936140|ref|NC_019516.1|_Cyanophage_S-TIM5
gi|428782446|ref|NC_019718.1|_Enterobacteria_phage_vB_EcoS_Rogue1
gi|45655866|ref|NC_005830.1|_Acidianus_filamentous_virus_1	Gammalipothrixvirus	Lipothrixviridae
gi|45686283|ref|NC_005833.1|_Enterobacteria_phage_T1	Tunalikevirus	Siphoviridae
gi|46401626|ref|NC_005856.1|_Enterobacteria_phage_P1	Punalikevirus	Myoviridae
gi|46401737|ref|NC_005859.1|_Enterobacteria_phage_T5	T5likevirus	Siphoviridae
gi|47131155|ref|NC_005872.1|_Pyrobaculum_spherical_virus	Globulovirus	Globuloviridae
gi|472339381|ref|NC_020837.1|_Synechococcus_phage_S-CAM1_genomic_sequence
gi|472340220|ref|NC_020845.1|_Cyanophage_MED4-213
gi|472340512|ref|NC_020847.1|_Cyanophage_MED4-184_genomic_sequence
gi|472341521|ref|NC_020855.1|_Cyanophage_P-RSM6_genomic_sequence
gi|472341815|ref|NC_020857.1|_Cyanophage_MED4-117_genomic_sequence
gi|472343238|ref|NC_020875.1|_Cyanophage_S-SSM4_genomic_sequence
gi|47777280|ref|NC_005263.2|_Burkholderia_phage_Bcep1	Bcep78likevirus	Myoviridae
gi|47835019|ref|NC_004333.2|_Burkholderia_phage_Bcep781	Bcep78likevirus	Myoviridae
gi|47842848|ref|NC_005342.2|_Burkholderia_phage_Bcep43	Bcep78likevirus	Myoviridae
gi|48696910|ref|NC_005882.1|_Burkholderia_phage_BcepMu	Bcepmulikevirus	Myoviridae
gi|48697190|ref|NC_005887.1|_Burkholderia_phage_BcepC6B	Bppunalikevirus	Podoviridae
gi|51236723|ref|NC_002371.2|_Enterobacteria_phage_P22_virus
gi|514050383|ref|NC_021529.1|_Vibrio_phage_nt-1_genomic_sequence
gi|563399740|ref|NC_022990.1|_Zamilon_virophage_complete_genome
gi|56692908|ref|NC_006552.1|_Pseudomonas_phage_F116	Unassigned	Podoviridae
gi|56692997|ref|NC_006556.1|_Thermoproteus_tenax_spherical_virus_1	Globulovirus	Globuloviridae
gi|56693048|ref|NC_006565.1|_Lactobacillus_phage_LP65	Unassigned	Myoviridae
gi|568191047|ref|NC_022766.1|_Bacillus_phage_Glittering
gi|58532811|ref|NC_006820.1|_Synechococcus_phage_S-PM2
gi|589893762|ref|NC_023612.1|_Geobacillus_phage_GBK2
gi|593777468|ref|NC_023719.1|_Bacillus_phage_G	Unassigned	Myoviridae
gi|602259380|ref|NC_023847.1|_Sputnik_virophage_3
gi|62327168|ref|NC_006938.1|_Phage_phiJL001	Yualikevirus	Siphoviridae
gi|62327519|ref|NC_006945.1|_Bacillus_phage_GIL16c
gi|657184119|ref|NC_005880.2|_Staphylococcus_phage_K	Twortlikevirus	Myoviridae
gi|66391255|ref|NC_007021.1|_Staphylococcus_phage_Twort	Twortlikevirus	Myoviridae
gi|66391804|ref|NC_007022.1|_Aeromonas_phage_31	T4likevirus	Myoviridae
gi|66394949|ref|NC_007066.1|_Staphylococcus_phage_G1	Twortlikevirus	Myoviridae
gi|701905604|gb|KM502589.1|_Yellowstone_Lake_virophage_5
gi|701905650|gb|KM502590.1|_Yellowstone_Lake_virophage_6
gi|701905696|gb|KM502591.1|_Yellowstone_Lake_virophage_7
gi|71834082|ref|NC_007291.1|_Enterobacteria_phage_JK06
gi|73852470|ref|NC_007346.1|_Emiliania_huxleyi_virus_86	Coccolithovirus	Phycodnaviridae
gi|77020137|ref|NC_007458.1|_Bacillus_phage_Gamma
gi|77864625|ref|NC_007497.1|_Burkholderia_phage_Bcep176
gi|81343928|ref|NC_007603.1|_Enterobacteria_phage_RTP
gi|82700933|ref|NC_007623.1|_Pseudomonas_phage_EL	Phikzlikevirus	Myoviridae
gi|83571714|ref|NC_007637.1|_Enterobacteria_phage_K1E	Sp6likevirus	Podoviridae
gi|84662653|ref|NC_007710.1|_Xanthomonas_phage_OP2	Bcep78likevirus	Myoviridae
gi|89152532|ref|NC_007807.1|_Pseudomonas_phage_119X	Unassigned	Podoviridae
gi|89155211|ref|NC_007809.1|_Pseudomonas_phage_M6	Yualikevirus	Siphoviridae
gi|89158250|ref|NC_007810.1|_Pseudomonas_phage_F8	Pbunalikevirus	Myoviridae
gi|91214232|ref|NC_005083.2|_Vibrio_phage_KVP40	Schizot4likevirus	Myoviridae
gi|9625433|ref|NC_001335.1|_Mycobacterium_phage_L5_complete_genome
gi|9626243|ref|NC_001416.1|_Enterobacteria_phage_lambda	Lambdalikevirus	Siphoviridae
gi|9627425|ref|NC_001604.1|_Enterobacteria_phage_T7	T7likevirus	Podoviridae
gi|9627909|ref|NC_001629.1|_Lactococcus_phage_bIL67	C2likevirus	Siphoviridae
gi|9628600|ref|NC_001697.1|_Haemophilus_phage_HP1	Hpunalikevirus	Myoviridae
gi|9628660|ref|NC_001706.1|_Lactococcus_phage_c2	C2likevirus	Siphoviridae
gi|9629524|ref|NC_001825.1|_Streptococcus_phage_Cp-1	Unassigned	Podoviridae
gi|9630327|ref|NC_001895.1|_Enterobacteria_phage_P2	P2likevirus	Myoviridae
gi|9630386|ref|NC_001900.1|_Mycobacterium_phage_D29	L5likevirus	Siphoviridae
gi|9630464|ref|NC_001901.1|_Enterobacteria_phage_N15	N15likevirus	Siphoviridae
gi|9633494|ref|NC_000929.1|_Enterobacteria_phage_Mu	Mulikevirus	Myoviridae
gi|9634119|ref|NC_002166.1|_Enterobacteria_phage_HK022	Lambdalikevirus	Siphoviridae
gi|9634155|ref|NC_002167.1|_Enterobacteria_phage_HK97	Lambdalikevirus	Siphoviridae
gi|9910036|ref|NC_002515.1|_Mycoplasma_phage_P1	Unassigned	Podoviridae
gi|9964607|ref|NC_002519.1|_Roseobacter_phage_SIO1	Unassigned	Podoviridae

## Sheet: ML_43_489
					BLASTX against Genbank NR
contig annotation	start	end	strand	gene	accession	% ID	E-value	length	title
4314_ML_43kmer_contig_489	2	103	+	gene_1	hypothetical protein
4314_ML_43kmer_contig_489	366	1028	+	gene_2	gi|544685120|ref|WP_021116934.1|	37.82	4e-20	94.4	putative AP2 domain protein [Haemophilus parasuis]
4314_ML_43kmer_contig_489	1147	1797	-	gene_3	hypothetical protein
4314_ML_43kmer_contig_489	1871	2407	+	gene_4	hypothetical protein
4314_ML_43kmer_contig_489	2391	2558	-	gene_5	hypothetical protein
4314_ML_43kmer_contig_489	2558	2854	-	gene_6	hypothetical protein
4314_ML_43kmer_contig_489	2919	3179	-	gene_7	hypothetical protein
4314_ML_43kmer_contig_489	3332	5209	-	gene_8	hypothetical protein
4314_ML_43kmer_contig_489	5566	6159	-	gene_9	gi|237795748|ref|YP_002863300.1|	40.69	2e-35	134	HNH endonuclease domain-containing protein [Clostridium botulinum Ba4 str. 657]
4314_ML_43kmer_contig_489	6192	7469	-	gene_10	gi|312134857|ref|YP_004002195.1|	39.05	8e-81	266	phage terminase, large subunit, pbsx family [Caldicellulosiruptor owensensis OL]
4314_ML_43kmer_contig_489	7852	8346	-	gene_11	hypothetical protein
4314_ML_43kmer_contig_489	8391	8531	-	gene_12	hypothetical protein
4314_ML_43kmer_contig_489	8532	9092	-	gene_13	gi|595886775|gb|EXY10424.1|	39.81	3e-10	67.4	parB-like nuclease domain protein [Bacteroides fragilis str. 1007-1-F #8]
4314_ML_43kmer_contig_489	9089	9205	-	gene_14	hypothetical protein
4314_ML_43kmer_contig_489	9198	9446	-	gene_15	hypothetical protein
4314_ML_43kmer_contig_489	9515	10162	-	gene_16	gi|428219927|ref|YP_007083399.1|	45.45	6e-53	180	plasmid segregation oscillating ATPase ParF [Pseudanabaena sp. PCC 7367]
4314_ML_43kmer_contig_489	10486	10818	-	gene_17	gi|157325017|ref|YP_001468443.1|	42.2	2e-13	71.6	gp58 [Listeria phage A500]
4314_ML_43kmer_contig_489	10907	11170	-	gene_18	hypothetical protein
4314_ML_43kmer_contig_489	11177	11590	-	gene_19	hypothetical protein
4314_ML_43kmer_contig_489	11603	11965	-	gene_20	hypothetical protein
4314_ML_43kmer_contig_489	12023	12967	-	gene_21	hypothetical protein
4314_ML_43kmer_contig_489	13454	13657	-	gene_22	hypothetical protein
4314_ML_43kmer_contig_489	13830	14078	-	gene_23	hypothetical protein
4314_ML_43kmer_contig_489	14160	14501	-	gene_24	gi|344201304|ref|YP_004785630.1|	45.79	5e-24	99	transcriptional modulator of MazE/toxin, MazF [Acidithiobacillus ferrivorans SS3]<>growth inhibitor PemK [Acidithiobacillus ferrivorans]<>transcriptional modulator of MazE/toxin, MazF [Acidithiobacillus ferrivorans SS3]
4314_ML_43kmer_contig_489	14482	14754	-	gene_25	WP_006300518.1	35	0.017		addiction module antitoxin [Aminomonas paucivorans]
4314_ML_43kmer_contig_489	14811	15089	-	gene_26	hypothetical protein
4314_ML_43kmer_contig_489	15076	15738	-	gene_27	gi|41057303|ref|NP_958202.1|	43.94	3e-10	65.5	gene 26 protein [Enterobacteria phage Sf6]<
4314_ML_43kmer_contig_489	15735	15932	-	gene_28	hypothetical protein
4314_ML_43kmer_contig_489	16111	16731	+	gene_29	hypothetical protein
4314_ML_43kmer_contig_489	16847	17026	+	gene_30	hypothetical protein
4314_ML_43kmer_contig_489	17023	17193	+	gene_31	hypothetical protein
4314_ML_43kmer_contig_489	17201	17815	+	gene_32	gi|251783055|ref|YP_002997358.1|	51.3	2e-28	116	phage single-strand DNA-binding protein [Streptococcus dysgalactiae subsp. equisimilis GGS_124]
4314_ML_43kmer_contig_489	17812	17970	-	gene_33	hypothetical protein
4314_ML_43kmer_contig_489	17963	18148	-	gene_34	hypothetical protein
4314_ML_43kmer_contig_489	18150	18332	-	gene_35	hypothetical protein
4314_ML_43kmer_contig_489	18334	18465	-	gene_36	hypothetical protein
4314_ML_43kmer_contig_489	18541	19362	+	gene_37	gi|548272133|ref|WP_022482378.1|	34.53	4e-27	117	methyltransferase FkbM family [Clostridium sp. CAG:729]
4314_ML_43kmer_contig_489	19338	19604	-	gene_38	hypothetical protein
4314_ML_43kmer_contig_489	19606	21240	-	gene_39	hypothetical protein
4314_ML_43kmer_contig_489	21254	21754	-	gene_40	hypothetical protein
4314_ML_43kmer_contig_489	21762	22094	-	gene_41	hypothetical protein
4314_ML_43kmer_contig_489	22113	23852	-	gene_42	hypothetical protein
4314_ML_43kmer_contig_489	23988	24239	+	gene_43	PF12728.2*	27.6	2.4e-06	83_aa	Helix-turn-helix		HMMER Scan Pfam
4314_ML_43kmer_contig_489	24568	25854	-	gene_44	hypothetical protein
4314_ML_43kmer_contig_489	25851	27095	-	gene_45	hypothetical protein
4314_ML_43kmer_contig_489	27105	27887	-	gene_46	hypothetical protein
4314_ML_43kmer_contig_489	27898	28359	-	gene_47	hypothetical protein
4314_ML_43kmer_contig_489	28356	31310	-	gene_48	hypothetical protein
4314_ML_43kmer_contig_489	31310	31888	-	gene_49	hypothetical protein
4314_ML_43kmer_contig_489	31901	33109	-	gene_50	hypothetical protein
4314_ML_43kmer_contig_489	33118	33699	-	gene_51	hypothetical protein
4314_ML_43kmer_contig_489	33708	34139	-	gene_52	hypothetical protein
4314_ML_43kmer_contig_489	34221	35360	-	gene_53	hypothetical protein
4314_ML_43kmer_contig_489	35362	35913	-	gene_54	hypothetical protein
4314_ML_43kmer_contig_489	35960	36871	+	gene_55	PF00961.14*	34.5	2.3e-08		LAGLIDADG		HMMER Scan Pfam
4314_ML_43kmer_contig_489	36935	37198	-	gene_56	hypothetical protein
4314_ML_43kmer_contig_489	37216	37416	-	gene_57	hypothetical protein

## Sheet: CY1_63_1964
					BLASTX against Genbank NR
contig annotation	start	end	strand		accession
4314_CY1_63kmer_contig_1964	516	1634	+	gene_1	hypothetical protein	% identity	E-value	Length	Full title
4314_CY1_63kmer_contig_1964	1585	2439	+	gene_2	gi|269926921|ref|YP_003323544.1|	34.84	3e-26	114	IstB domain-containing protein ATP-binding protein [Thermobaculum terrenum ATCC BAA-798]
4314_CY1_63kmer_contig_1964	2813	3142	+	gene_3|GeneMark.hmm|330_nt|+|2813|3142	gi|490701881|ref|WP_004565360.1|	40.23	7e-12	66.6	glutamine amidotransferase [Actinomyces odontolyticus]
4314_CY1_63kmer_contig_1964	3132	4037	+	gene_4|GeneMark.hmm|906_nt|+|3132|4037	gi|163847594|ref|YP_001635638.1|	42	9e-49	176	sigma-70 family RNA polymerase sigma factor [Chloroflexus aurantiacus J-10-fl]
4314_CY1_63kmer_contig_1964	4034	4276	+	gene_5	hypothetical protein
4314_CY1_63kmer_contig_1964	4855	5649	+	gene_6	hypothetical protein
4314_CY1_63kmer_contig_1964	5686	6027	+	gene_7	hypothetical protein
4314_CY1_63kmer_contig_1964	6030	6353	+	gene_8	hypothetical protein
4314_CY1_63kmer_contig_1964	6365	6643	+	gene_9	hypothetical protein
4314_CY1_63kmer_contig_1964	6662	7012	+	gene_10	hypothetical protein
4314_CY1_63kmer_contig_1964	7295	8710	+	gene_11	hypothetical protein
4314_CY1_63kmer_contig_1964	8711	9676	-	gene_12|GeneMark.hmm|966_nt|-|8711|9676	gi|495196248|ref|WP_007921038.1|	38.18	7e-46	168	integrase family protein [Ktedonobacter racemifer]
4314_CY1_63kmer_contig_1964	9765	10160	+	gene_13	hypothetical protein
4314_CY1_63kmer_contig_1964	11000	11548	-	gene_14	hypothetical protein
4314_CY1_63kmer_contig_1964	11690	11944	+	gene_15	hypothetical protein
4314_CY1_63kmer_contig_1964	12029	12628	-	gene_16	hypothetical protein
4314_CY1_63kmer_contig_1964	12691	13134	+	gene_17	hypothetical protein
4314_CY1_63kmer_contig_1964	13131	13511	+	gene_18	hypothetical protein
4314_CY1_63kmer_contig_1964	13508	13603	+	gene_19	hypothetical protein
4314_CY1_63kmer_contig_1964	13596	14159	+	gene_20|GeneMark.hmm|564_nt|+|13596|14159	gi|518391207|ref|WP_019561414.1|	42.02	9e-13	75.1	DNA methylase N-4 [Caldimonas manganoxidans]
4314_CY1_63kmer_contig_1964	14386	14934	+	gene_21	hypothetical protein
4314_CY1_63kmer_contig_1964	14915	16465	+	gene_22|GeneMark.hmm|1551_nt|+|14915|16465	gi|386041339|ref|YP_005960293.1|	26.9	4e-44	174	DNA packaging protein Gp17 [Paenibacillus polymyxa M1]<>DNA packaging protein Gp17 [Paenibacillus polymyxa]
4314_CY1_63kmer_contig_1964	16475	18172	+	gene_23|GeneMark.hmm|1698_nt|+|16475|18172	gi|488936289|ref|WP_002847364.1|	43.94	2e-41	162	chromosome partitioning protein ParB [Ruminococcus albus]<>putative stage 0 sporulation protein J [Ruminococcus albus 8]
4314_CY1_63kmer_contig_1964	18188	18580	+	gene_24	hypothetical protein
4314_CY1_63kmer_contig_1964	18734	22657	+	gene_25|GeneMark.hmm|3924_nt|+|18734|22657	gi|554759671|ref|WP_023187817.1|	34.38	2e-40	170	phage putative head morphogenesis protein, SPP1 gp7 family [Acinetobacter pittii]
4314_CY1_63kmer_contig_1964	22654	24303	+	gene_26|GeneMark.hmm|1650_nt|+|22654|24303	gi|489177607|ref|WP_003087123.1|	28.87	2e-08	67.4	phage head morphogenesis protein [Amycolatopsis vancoresmycina]
4314_CY1_63kmer_contig_1964	24300	24713	+	gene_27	hypothetical protein
4314_CY1_63kmer_contig_1964	24731	25507	+	gene_28	hypothetical protein
4314_CY1_63kmer_contig_1964	25851	27977	+	gene_29	hypothetical protein
4314_CY1_63kmer_contig_1964	28053	29537	+	gene_30|GeneMark.hmm|1485_nt|+|28053|29537	gi|194098995|ref|YP_002002062.1|	30.72	9e-11	73.6	putative phage associated protein [Neisseria gonorrhoeae NCCP11945]gonorrhoeae]<>putative phage associated protein [Neisseria gonorrhoeae NCCP11945]<>conserved hypothetical protein [Neisseria gonorrhoeae 35/02]<>phage protein [Neisseria gonorrhoeae MS11]<>predicted protein [Neisseria gonorrhoeae PID18]<>predicted protein [Neisseria gonorrhoeae PID1]<>predicted protein [Neisseria gonorrhoeae PID33…
4314_CY1_63kmer_contig_1964	29669	30967	+	gene_31	hypothetical protein
4314_CY1_63kmer_contig_1964	30978	31916	+	gene_32	hypothetical protein
4314_CY1_63kmer_contig_1964	31919	32236	+	gene_33	hypothetical protein
4314_CY1_63kmer_contig_1964	32249	32701	+	gene_34	hypothetical protein
4314_CY1_63kmer_contig_1964	32705	33226	+	gene_35	hypothetical protein
4314_CY1_63kmer_contig_1964	33239	33469	+	gene_36	hypothetical protein
4314_CY1_63kmer_contig_1964	33462	35096	+	gene_37	hypothetical protein
4314_CY1_63kmer_contig_1964	35151	35732	+	gene_38	hypothetical protein
4314_CY1_63kmer_contig_1964	35758	35946	+	gene_39	hypothetical protein
4314_CY1_63kmer_contig_1964	35949	36266	+	gene_40	hypothetical protein
4314_CY1_63kmer_contig_1964	36465	37124	+	gene_41|GeneMark.hmm|660_nt|+|36465|37124	gi|563510989|gb|ETA66365.1|	39.19	1e-19	97.1	phage tail tape measure protein, TP901 family [Amycolatopsis halophila YIM 93223]
4314_CY1_63kmer_contig_1964	37377	39533	+	gene_42|GeneMark.hmm|2157_nt|+|37377|39533	gi|332980665|ref|YP_004462106.1|	31.55	8e-30	136	phage tail tape measure protein, TP901 family [Mahella australiensis 50-1 BON]<
4314_CY1_63kmer_contig_1964	39539	42967	+	gene_43|GeneMark.hmm|3429_nt|+|39539|42967	gi|494659547|ref|WP_007417491.1|	42.05	7e-05	55.8	LamG domain protein jellyroll fold domain protein [Pedosphaera parvula]
4314_CY1_63kmer_contig_1964	42975	43634	+	gene_44	hypothetical protein
4314_CY1_63kmer_contig_1964	43690	44418	+	gene_45	hypothetical protein
4314_CY1_63kmer_contig_1964	44422	44766	+	gene_46	hypothetical protein
4314_CY1_63kmer_contig_1964	44838	45197	+	gene_47	hypothetical protein
4314_CY1_63kmer_contig_1964	45250	45462	-	gene_48	hypothetical protein
4314_CY1_63kmer_contig_1964	45478	45747	-	gene_49	hypothetical protein
4314_CY1_63kmer_contig_1964	45813	46232	+	gene_50	hypothetical protein
4314_CY1_63kmer_contig_1964	46229	47191	+	gene_51	hypothetical protein
4314_CY1_63kmer_contig_1964	47223	47600	+	gene_52	hypothetical protein
4314_CY1_63kmer_contig_1964	47833	48252	-	gene_53	hypothetical protein
4314_CY1_63kmer_contig_1964	48740	49174	-	gene_54	hypothetical protein
4314_CY1_63kmer_contig_1964	49178	49432	-	gene_55	hypothetical protein
4314_CY1_63kmer_contig_1964	49547	49666	+	gene_56	hypothetical protein
4314_CY1_63kmer_contig_1964	49952	50884	-	gene_57	hypothetical protein
4314_CY1_63kmer_contig_1964	50903	51601	-	gene_58	hypothetical protein
4314_CY1_63kmer_contig_1964	51835	52494	-	gene_59|GeneMark.hmm|660_nt|-|51835|52494	gi|515951909|ref|WP_017382492.1|	54.37	2e-74	235	immunoglobulin-binding regulator [Enterobacter cloacae complex]
4314_CY1_63kmer_contig_1964	52479	53699	-	gene_60|GeneMark.hmm|1221_nt|-|52479|53699	gi|491024144|ref|WP_004885837.1|	49.38	2e-132	398	co-activator of prophage gene expression IbrA [Klebsiella pneumoniae]
4314_CY1_63kmer_contig_1964	53666	54064	-	gene_61	hypothetical protein
4314_CY1_63kmer_contig_1964	54064	55029	-	gene_62	hypothetical protein
4314_CY1_63kmer_contig_1964	55168	55383	+	gene_63	hypothetical protein
4314_CY1_63kmer_contig_1964	57896	58165	-	gene_64|GeneMark.hmm|270_nt|-|57896|58165	gi|269838938|ref|YP_003323630.1|	52.69	3e-27	105	CRISPR-associated protein Cas2 [Thermobaculum terrenum ATCC BAA-798]
4314_CY1_63kmer_contig_1964	58162	59109	-	gene_65|GeneMark.hmm|948_nt|-|58162|59109	gi|495756368|ref|WP_008480947.1|	63.81	6e-134	395	CRISPR-associated protein Cas1 [Nitrolancea hollandica]
4314_CY1_63kmer_contig_1964	59111	59737	-	gene_66|GeneMark.hmm|627_nt|-|59111|59737	gi|269838936|ref|YP_003323628.1|	39.91	3e-35	135	CRISPR-associated protein Cse3 family [Thermobaculum terrenum ATCC BAA-798]protein, Cse3 family [Thermobaculum terrenum ATCC BAA-798]
4314_CY1_63kmer_contig_1964	60455	61144	-	gene_67|GeneMark.hmm|690_nt|-|60455|61144	gi|269838935|ref|YP_003323627.1|	50.44	5e-63	207	CRISPR-associated protein Cas5 family [Thermobaculum terrenum ATCC BAA-798]
4314_CY1_63kmer_contig_1964	61144	62214	-	gene_68|GeneMark.hmm|1071_nt|-|61144|62214	gi|269838934|ref|YP_003323626.1|	40.79	1e-70	236	CRISPR-associated protein Cse4 family [Thermobaculum terrenum ATCC BAA-798]
4314_CY1_63kmer_contig_1964	62214	63668	-	gene_69|GeneMark.hmm|1455_nt|-|62214|63668	gi|269929337|ref|YP_003321658.1|	41.69	3e-43	171	CRISPR-associated protein, Cse1 family [Sphaerobacter thermophilus DSM 20745]
4314_CY1_63kmer_contig_1964	63668	63895	-	gene_70	hypothetical protein
4314_CY1_63kmer_contig_1964	63913	64143	-	gene_71	hypothetical protein
4314_CY1_63kmer_contig_1964	64136	64471	-	gene_72	hypothetical protein
4314_CY1_63kmer_contig_1964	64568	65638	-	gene_73	hypothetical protein
4314_CY1_63kmer_contig_1964	65648	66769	-	gene_74|GeneMark.hmm|1122_nt|-|65648|66769	gi|150392468|ref|YP_001322517.1|	38.16	0.0001	52.8	cobyrinic acid a,c-diamide synthase [Alkaliphilus metalliredigens QYMF]<>sporulation initiation inhibitor Soj [Alkaliphilus metalliredigens]<>Cobyrinic acid a,c-diamide synthase [Alkaliphilus metalliredigens QYMF]
4314_CY1_63kmer_contig_1964	66779	68098	-	gene_75	hypothetical protein
4314_CY1_63kmer_contig_1964	68188	68430	+	gene_76	hypothetical protein
4314_CY1_63kmer_contig_1964	68456	68701	+	gene_77	hypothetical protein
4314_CY1_63kmer_contig_1964	68892	69050	-	gene_78	hypothetical protein
4314_CY1_63kmer_contig_1964	69050	69310	-	gene_79	hypothetical protein
4314_CY1_63kmer_contig_1964	69314	69976	-	gene_80	hypothetical protein
4314_CY1_63kmer_contig_1964	70017	71009	-	gene_81	hypothetical protein
4314_CY1_63kmer_contig_1964	71058	71993	-	gene_82	hypothetical protein
4314_CY1_63kmer_contig_1964	73005	73526	-	gene_83	hypothetical protein
4314_CY1_63kmer_contig_1964	73803	74042	+	gene_84	hypothetical protein
4314_CY1_63kmer_contig_1964	74099	74389	+	gene_85	hypothetical protein
4314_CY1_63kmer_contig_1964	74386	74643	+	gene_86	hypothetical protein
4314_CY1_63kmer_contig_1964	74640	74873	+	gene_87	hypothetical protein
4314_CY1_63kmer_contig_1964	74870	75541	+	gene_88	hypothetical protein
4314_CY1_63kmer_contig_1964	75538	76167	+	gene_89	hypothetical protein
4314_CY1_63kmer_contig_1964	76167	76304	+	gene_90	hypothetical protein
4314_CY1_63kmer_contig_1964	76304	76873	+	gene_91	hypothetical protein
4314_CY1_63kmer_contig_1964	76912	77166	-	gene_92	hypothetical protein
4314_CY1_63kmer_contig_1964	77432	77635	-	gene_93|GeneMark.hmm|204_nt|-|77432|77635	gi|490172227|ref|WP_004070866.1|	50.94	6e-06	52.4	DNA (cytosine-5-)-methyltransferase [Clostridium sp. ASF502]
4314_CY1_63kmer_contig_1964	77767	79095	+	gene_94|GeneMark.hmm|1329_nt|+|77767|79095	gi|522110072|ref|WP_020621281.1|	35.02	3e-71	241	DNA methyltransferase [Cohnella laeviribosi]
4314_CY1_63kmer_contig_1964	79454	79972	+	gene_95|GeneMark.hmm|519_nt|+|79454|79972	gi|489480013|ref|WP_003385021.1|	37.59	4e-23	99.4	putative phage N-6-adenine-methyltransferase [Clostridium botulinum]<
4314_CY1_63kmer_contig_1964	79972	80190	+	gene_96	hypothetical protein
4314_CY1_63kmer_contig_1964	80203	80514	+	gene_97	hypothetical protein

## Sheet: CY1_24_6609
					BLASTX against Genbank NR
contig annotation	start	end	strand		accession	% ID	E-value	length	title
3803_CY1_24kmer_contig_6609	2	349	+	gene_1	hypothetical protein
3803_CY1_24kmer_contig_6609	380	871	+	gene_2	hypothetical protein
3803_CY1_24kmer_contig_6609	1089	1976	+	gene_3	gi|195982534|ref|YP_002122364.1|	32.29	2e-27	116	V3 [Sputnik virophage]<>DNA packaging protein [Sputnik virophage 2]<>DNA packaging protein [Sputnik virophage 3]<>RecName: Full=Uncharacterized protein V3<>V3 [Sputnik virophage]<>DNA packaging protein [Sputnik virophage 2]<>DNA packaging protein [Sputnik virophage 3]
3803_CY1_24kmer_contig_6609	2017	3120	+	gene_4	hypothetical protein
3803_CY1_24kmer_contig_6609	3145	3636	-	gene_5	hypothetical protein
3803_CY1_24kmer_contig_6609	3669	4229	-	gene_6	hypothetical protein
3803_CY1_24kmer_contig_6609	4300	5970	-	gene_7	gi|195982551|ref|YP_002122381.1|	26.49	5e-42	169	V20 [Sputnik virophage]<>capsid protein [Sputnik virophage 2]<>RecName: Full=Putative capsid protein V20<>V20 [Sputnik virophage]<>capsid protein [Sputnik virophage 2]<>capsid protein [Sputnik virophage]
3803_CY1_24kmer_contig_6609	5999	7048	-	gene_8	gi|602259377|ref|YP_009021066.1|	25.81	8e-11	72	minor virion protein [Sputnik virophage 2]<>minor virion protein [Sputnik virophage 3]<>Chain N, The 3.5 A Resolution Structure Of The Sputnik Virophage By Cryo-em<>minor virion protein [Sputnik virophage 2]<>minor virion protein [Sputnik virophage 3]
3803_CY1_24kmer_contig_6609	7085	7570	+	gene_9	gi|195982540|ref|YP_002122370.1|	29.41	5e-11	67	V9 [Sputnik virophage]<>hypothetical protein Sputnik2_R9 [Sputnik virophage 2]<>hypothetical protein Sputnik3_R9 [Sputnik virophage 3]<>RecName: Full=Uncharacterized protein V9<>V9 [Sputnik virophage]<>hypothetical protein Sputnik2_R9 [Sputnik virophage 2]<>hypothetical protein Sputnik3_R9 [Sputnik virophage 3]
3803_CY1_24kmer_contig_6609	7626	8036	-	gene_10	hypothetical protein
3803_CY1_24kmer_contig_6609	8091	8396	+	gene_11	hypothetical protein
3803_CY1_24kmer_contig_6609	8481	8942	+	gene_12	hypothetical protein
3803_CY1_24kmer_contig_6609	8972	9337	-	gene_13	hypothetical protein
3803_CY1_24kmer_contig_6609	9499	11949	+	gene_14	gi|585299700|ref|YP_009001273.1|	26.52	8e-11	74.7	DNA helicase/primase [Pithovirus sibericum]<>DNA helicase/primase [Pithovirus sibericum]
3803_CY1_24kmer_contig_6609	12103	12474	+	gene_15	hypothetical protein

[truncated: 1 more sheets: ML_43_3791]
